# Supplementary material for: Next generation DNA sequencing technology delivers valuable genetic markers for the genomic orphan legume species, Bituminaria bituminosa
Source: BMC Genet. 2011 Dec 15;12:104. doi: 10.1186/1471-2156-12-104 (PMC3265443; doi:10.1186/1471-2156-12-104)
Supplement: Additional file 1 — Gene ontology (GO) terms for 3,419 Bituminaria bituminosa mRNA sequences. GO terms with associated descriptions generated using Blast2GO software. [file 1471-2156-12-104-S1.XLSX]

## Sheet: Additional file 1
Additional file 1 - Gene ontology (GO) terms for 3,419 Bituminaria bituminosa mRNA sequences
GO terms determined using Blast2GO software
Sequence name	Sequence description	Sequence Length	#Hits	Minimum eValue	Mean similarity	#GOs	GOs	Enzyme Codes
isotig02453	zinc ring-type	524	5	6.23059e-55	0.792	2	F:zinc ion binding; F:protein binding	-
isotig03784	zinc metalloproteinase-like	450	5	3.67966e-46	0.952	0	-
isotig02737	zinc metalloprotease (insulinase family)	500	5	4.79704e-35	0.706	3	F:metalloendopeptidase activity; P:proteolysis; F:zinc ion binding	EC:3.4.24.0
isotig00557	zinc finger protein zf3	856	5	1.15897e-46	0.778	2	F:zinc ion binding; F:nucleic acid binding	-
isotig00560	zinc finger protein zf3	697	5	7.66995e-47	0.778	2	F:zinc ion binding; F:nucleic acid binding	-
isotig00420	zinc finger protein	448	5	4.2449e-47	0.936	4	C:nucleus; F:DNA binding; F:zinc ion binding; P:carbohydrate transport	-
isotig00421	zinc finger protein	496	5	4.20239e-47	0.95	4	C:nucleus; F:DNA binding; F:zinc ion binding; P:carbohydrate transport	-
isotig00423	zinc finger protein	264	5	1.37631e-21	0.954	4	C:nucleus; F:DNA binding; F:zinc ion binding; P:carbohydrate transport	-
isotig00860	zinc finger protein	577	5	2.08e-21	0.612	5	P:biological_process; C:cellular_component; F:metal ion binding; F:zinc ion binding; F:DNA binding
isotig00861	zinc finger protein	891	5	3.98588e-45	0.684	1	F:binding	-
isotig02965	zinc finger family protein	600	5	1.22366e-22	0.896	2	F:zinc ion binding; F:protein binding	-
isotig03265	zinc finger a20 and an1 domain-containing stress-associated protein 5	463	5	1.21288e-25	0.976	2	F:zinc ion binding; F:protein binding	-
isotig01239	zinc finger a20 and an1 domain-containing stress-associated protein 4	815	5	1.83941e-67	0.744	2	F:zinc ion binding; F:DNA binding	-
isotig01127	zinc finger	465	5	6.84082e-29	0.796	3	F:zinc ion binding; F:nucleic acid binding; F:protein binding	-
isotig02595	zinc finger	473	5	3.46604e-41	0.932	1	F:zinc ion binding	-
isotig01051	zinc dependent protease	2356	5	0	0.928	8	P:auxin biosynthetic process; F:metalloendopeptidase activity; P:protein catabolic process; F:ATP binding; C:integral to membrane; F:nucleoside-triphosphatase activity; P:proteolysis; F:zinc ion binding	EC:3.4.24.0; EC:3.6.1.15
isotig03434	zinc an1-type zinc a20-type	553	5	1.0312e-80	0.89	2	F:zinc ion binding; F:DNA binding	-
isotig00401	zeaxanthin epoxidase	781	5	2.00182e-100	0.864	5	F:zeaxanthin epoxidase activity; P:oxidation reduction; P:abscisic acid biosynthetic process; C:chloroplast; C:membrane	EC:1.14.13.90
isotig00402	zeaxanthin epoxidase	735	5	1.33568e-63	0.87	5	F:zeaxanthin epoxidase activity; P:oxidation reduction; P:abscisic acid biosynthetic process; C:chloroplast; C:membrane	EC:1.14.13.90
isotig02699	zeaxanthin epoxidase	1204	5	3.87601e-175	0.95	5	F:zeaxanthin epoxidase activity; P:oxidation reduction; P:abscisic acid biosynthetic process; C:chloroplast; C:membrane	EC:1.14.13.90
isotig02367	z-box binding factor 3	538	5	3.01708e-71	0.998	1	F:calcium ion binding	-
isotig00890	yth domain-containing	420	5	2.07348e-09	0.684	0	-
isotig00891	yth domain-containing	302	5	3.17138e-31	0.922	0	-
isotig01599	yth domain-containing	1038	5	2.53811e-66	0.686	0	-
isotig02659	yos1-like protein	476	5	1.2759e-19	0.83	1	C:endomembrane system	-
isotig00870	yggt family protein	844	5	1.46594e-62	0.812	3	C:chloroplast envelope; P:embryonic development ending in seed dormancy; C:membrane	-
isotig00871	yggt family protein	832	5	1.42522e-62	0.812	3	C:chloroplast envelope; P:embryonic development ending in seed dormancy; C:membrane	-
isotig01832	yellow stripe-like protein	1442	5	0	0.908	2	P:oligopeptide transport; F:oligopeptide transporter activity	-
contig04790	ycx91_phaao ame: full=uncharacterized protein orf91	511	5	1.49735e-47	0.878	1	C:chloroplast	-
isotig02056	ycx91_phaao ame: full=uncharacterized protein orf91	352	5	1.45941e-47	0.886	1	C:chloroplast	-
isotig02722	ycx91_phaao ame: full=uncharacterized protein orf91	491	5	1.9171e-23	0.742	1	C:chloroplast	-
isotig03224	y232_ricco ame: full=upf0392 protein rcom_0530710	576	5	9.86042e-64	0.882	1	F:ligase activity	-
isotig03639	xyloglucan endotransglycosylase 3	438	5	8.90993e-74	0.968	5	P:cellular glucan metabolic process; F:hydrolase activity, hydrolyzing O-glycosyl compounds; C:apoplast; C:cell wall; F:xyloglucan:xyloglucosyl transferase activity	EC:3.2.1.0; EC:2.4.1.207
isotig03570	xyloglucan endotransglucosylase hydrolase protein 22	766	5	8.6087e-106	0.854	5	F:hydrolase activity, hydrolyzing O-glycosyl compounds; P:cellular glucan metabolic process; C:apoplast; C:cell wall; F:xyloglucan:xyloglucosyl transferase activity	EC:3.2.1.0; EC:2.4.1.207
isotig02758	xaa-pro aminopeptidase 1	491	5	8.78221e-69	0.854	5	F:metal ion binding; P:cellular process; P:proteolysis; F:metalloexopeptidase activity; F:aminopeptidase activity	EC:3.4.11.0
isotig02324	wrky transcription factor 1	552	5	1.45908e-34	0.724	2	F:DNA binding; P:transcription	-
isotig00475	wrky family transcription factor	528	5	1.94126e-83	0.812	4	F:sequence-specific DNA binding; P:regulation of transcription; F:transcription factor activity; C:nucleus	-
isotig00476	wrky family transcription factor	482	5	9.59196e-52	0.76	4	F:sequence-specific DNA binding; P:regulation of transcription; F:transcription factor activity; C:nucleus	-
isotig00477	wrky family transcription factor	427	5	4.69627e-38	0.726	4	F:sequence-specific DNA binding; P:regulation of transcription; F:transcription factor activity; C:nucleus	-
isotig01771	wound-responsive protein	587	5	1.13106e-30	0.704	2	F:molecular_function; P:biological_process
isotig03043	why domain class transcription factor	551	5	1.32491e-72	0.888	2	F:DNA binding; P:regulation of transcription, DNA-dependent	-
isotig01242	vtc2-like protein	824	5	1.03192e-65	0.806	0	-
isotig01243	vtc2-like protein	1068	5	1.60319e-65	0.806	0	-
isotig02956	vtc2-like protein	2027	5	0	0.836	0	-
isotig02583	voltage-dependent anion-selective	1018	5	5.67503e-142	0.928	4	P:anion transport; F:voltage-gated anion channel activity; P:transmembrane transport; C:mitochondrial outer membrane	-
isotig01574	vesicle-associated membrane protein 7c	226	5	1.64173e-14	0.904	7	P:cellular membrane fusion; P:intermembrane transport; C:plasma membrane; C:vacuolar membrane; P:vesicle-mediated transport; C:integral to membrane; P:response to salt stress	-
isotig02535	vesicle-associated membrane	708	5	9.43385e-48	0.978	2	C:integral to membrane; P:vesicle-mediated transport	-
isotig02992	vesicle-associated membrane	845	5	3.01063e-105	0.958	2	C:integral to membrane; P:vesicle-mediated transport	-
isotig03347	vesicle-associated membrane	457	5	1.02478e-69	0.98	2	C:integral to membrane; P:vesicle-mediated transport	-
isotig01488	vegetative storage protein	632	5	2.09813e-71	0.896	2	F:acid phosphatase activity; F:nutrient reservoir activity	EC:3.1.3.2
isotig01489	vegetative storage protein	142	5	8.46308e-16	0.882	2	F:acid phosphatase activity; F:nutrient reservoir activity	EC:3.1.3.2
isotig02652	vacuolar-type h-pyrophosphatase	557	5	1.8661e-90	0.962	5	F:hydrogen-translocating pyrophosphatase activity; C:vacuolar membrane; P:proton transport; F:inorganic diphosphatase activity; C:integral to membrane	EC:3.6.1.1
isotig01642	vacuolar-type h+-atpase subunit b3 (vha-b3)	987	5	2.99217e-157	0.962	7	F:hydrogen ion transporting ATP synthase activity, rotational mechanism; P:ATP synthesis coupled proton transport; F:proton-transporting ATPase activity, rotational mechanism; C:chloroplast; C:vacuole; C:proton-transporting V-type ATPase, V1 domain; C:plasma membrane	EC:3.6.3.14
isotig02483	vacuolar pyrophosphatase	361	5	2.39796e-38	0.946	5	F:hydrogen-translocating pyrophosphatase activity; C:vacuolar membrane; P:proton transport; F:inorganic diphosphatase activity; C:integral to membrane	EC:3.6.1.1
isotig02627	vacuolar proton-atpase subunit-like protein	567	5	9.46286e-32	0.906	4	F:hydrogen ion transmembrane transporter activity; C:proton-transporting two-sector ATPase complex, proton-transporting domain; P:ATP synthesis coupled proton transport; F:hydrolase activity	-
isotig02682	vacuolar protein sorting	503	5	4.88033e-52	0.948	0	-
isotig00486	vacuolar processing enzyme 2	1909	5	0	0.922	2	F:cysteine-type endopeptidase activity; P:proteolysis	EC:3.4.22.0
isotig02949	vacuolar h+-atpase b subunit	535	5	2.98998e-31	0.938	4	F:hydrogen ion transporting ATP synthase activity, rotational mechanism; P:ATP synthesis coupled proton transport; F:proton-transporting ATPase activity, rotational mechanism; C:proton-transporting V-type ATPase, V1 domain	EC:3.6.3.14
isotig02402	vacuolar h+-atpase 16kda subunit c	378	5	8.92212e-13	1	6	F:hydrogen ion transmembrane transporter activity; C:integral to membrane; P:ATP synthesis coupled proton transport; C:proton-transporting V-type ATPase, V0 domain; C:vacuolar membrane; F:ATPase activity, uncoupled	EC:3.6.1.3
isotig01720	vacuolar h+-atp synthase 16kda proteolipid subunit	795	5	2.14785e-65	0.978	4	F:hydrogen ion transmembrane transporter activity; P:ATP synthesis coupled proton transport; C:proton-transporting V-type ATPase, V0 domain; F:ATPase activity, uncoupled	EC:3.6.1.3
isotig02283	vacuolar h+-atp synthase 16kda proteolipid subunit	980	5	1.709e-55	0.986	5	F:hydrogen ion transmembrane transporter activity; C:integral to membrane; P:ATP synthesis coupled proton transport; C:proton-transporting V-type ATPase, V0 domain; C:vacuolar membrane	-
isotig01760	vacuolar cation proton exchanger	1324	5	4.82742e-113	0.892	4	C:integral to membrane; F:cation transmembrane transporter activity; P:cation transport; P:transmembrane transport	-
isotig01761	vacuolar cation proton exchanger	582	5	2.73532e-37	0.932	4	C:integral to membrane; F:cation transmembrane transporter activity; P:cation transport; P:transmembrane transport	-
contig01156	vacuolar atpase subunit d	521	5	1.53848e-82	0.994	3	F:hydrogen ion transmembrane transporter activity; P:ATP synthesis coupled proton transport; C:proton-transporting V-type ATPase, V0 domain	-
isotig01413	vacuolar atp synthase subunit	1013	5	2.37682e-116	0.928	3	P:ATP synthesis coupled proton transport; F:proton-transporting ATPase activity, rotational mechanism; C:proton-transporting two-sector ATPase complex, catalytic domain	EC:3.6.3.14
isotig01414	vacuolar atp synthase subunit	1006	5	2.37644e-116	0.928	3	P:ATP synthesis coupled proton transport; F:proton-transporting ATPase activity, rotational mechanism; C:proton-transporting two-sector ATPase complex, catalytic domain	EC:3.6.3.14
isotig03115	vacuolar atp synthase subunit	1194	5	0	0.908	4	C:vacuolar proton-transporting V-type ATPase, V1 domain; P:ATP synthesis coupled proton transport; F:proton-transporting ATPase activity, rotational mechanism; F:heme binding	EC:3.6.3.14
isotig03116	v-h(+)-atpase subunit a	751	5	2.85912e-77	0.796	5	F:hydrogen ion transporting ATP synthase activity, rotational mechanism; P:ATP synthesis coupled proton transport; F:ATP binding; F:proton-transporting ATPase activity, rotational mechanism; C:proton-transporting V-type ATPase, V1 domain	EC:3.6.3.14
isotig01207	v-atpase subunit c proteolipid	560	5	8.30441e-40	0.992	3	F:hydrogen ion transmembrane transporter activity; P:ATP synthesis coupled proton transport; C:proton-transporting V-type ATPase, V0 domain	-
isotig02924	upf0016 protein 3	615	5	4.2333e-66	0.942	2	C:membrane; C:endomembrane system	-
isotig00428	unnamed protein product [Vitis vinifera]	403	3	1.02146e-08	0.606667	0	-
isotig00431	unnamed protein product [Vitis vinifera]	382	3	1.01674e-08	0.606667	0	-
isotig00805	unnamed protein product [Vitis vinifera]	716	5	6.6935e-33	0.836	2	F:zinc ion binding; F:nucleic acid binding	-
isotig01035	unnamed protein product [Vitis vinifera]	412	5	3.94889e-21	0.562	6	F:ATP binding; F:protein kinase activity; P:protein amino acid phosphorylation; P:recognition of pollen; F:sugar binding; F:protein serine/threonine kinase activity
isotig01087	unnamed protein product [Vitis vinifera]	629	5	5.29071e-59	0.936	1	C:plastid	-
isotig01088	unnamed protein product [Vitis vinifera]	440	5	1.58309e-46	0.92	1	C:plastid	-
isotig01201	unnamed protein product [Vitis vinifera]	557	5	5.88223e-44	0.758	0	-
isotig01202	unnamed protein product [Vitis vinifera]	457	5	6.07791e-30	0.75	0	-
isotig01283	unnamed protein product [Vitis vinifera]	247	5	3.45077e-17	0.942	0	-
isotig01735	unnamed protein product [Vitis vinifera]	474	5	1.35688e-37	0.82	0	-
isotig01867	unnamed protein product [Vitis vinifera]	189	5	4.03982e-21	0.868	1	F:binding	-
isotig02197	unnamed protein product [Vitis vinifera]	617	5	2.72492e-89	0.934	3	F:peptidyl-prolyl cis-trans isomerase activity; P:protein folding; F:binding	EC:5.2.1.8
isotig02233	unnamed protein product [Vitis vinifera]	523	5	2.02769e-13	0.77	6	F:transcription termination factor activity; F:ATPase activity, coupled to transmembrane movement of ions, phosphorylative mechanism; P:ATP biosynthetic process; F:ATP binding; P:transcription termination; C:membrane	-
isotig02490	unnamed protein product [Vitis vinifera]	485	5	1.63021e-38	0.862	0	-
isotig02700	unnamed protein product [Vitis vinifera]	583	2	7.02072e-09	0.91	0	-
isotig02720	unnamed protein product [Vitis vinifera]	473	5	3.93816e-61	0.922	0	-
isotig02764	unnamed protein product [Vitis vinifera]	872	5	8.58626e-91	0.786	0	-
isotig02802	unnamed protein product [Vitis vinifera]	547	5	1.38071e-85	0.926	3	C:cytoplasm; P:porphyrin biosynthetic process; F:uroporphyrinogen decarboxylase activity	EC:4.1.1.37
isotig02963	unnamed protein product [Vitis vinifera]	546	5	1.30899e-48	0.844	2	P:metabolic process; F:acyltransferase activity	-
isotig03056	unnamed protein product [Vitis vinifera]	525	5	2.51619e-35	0.93	2	C:plastid; C:membrane	-
isotig03090	unnamed protein product [Vitis vinifera]	1049	5	3.27807e-132	0.928	5	C:cytoplasm; P:D-xylose metabolic process; F:xylose isomerase activity; F:magnesium ion binding; P:pentose-phosphate shunt	EC:5.3.1.5
isotig03472	unnamed protein product [Vitis vinifera]	442	5	5.9747e-49	0.872	0	-
isotig03481	unnamed protein product [Vitis vinifera]	487	5	5.41482e-26	0.868	0	-
isotig03496	unnamed protein product [Vitis vinifera]	810	5	3.28882e-109	0.862	3	C:membrane; P:oligopeptide transport; F:transporter activity	-
isotig03532	unnamed protein product [Vitis vinifera]	506	5	3.90201e-55	0.876	1	F:protein binding	-
isotig03593	unnamed protein product [Vitis vinifera]	454	5	5.71377e-28	0.662	4	F:calcium ion binding; C:integral to membrane; C:membrane; P:transmembrane transport
isotig00366	unnamed protein product [Ostreococcus tauri]	611	1	6.57702e-11	0.53	0	-
isotig03466	unnamed protein product [Ostreococcus tauri]	334	1	5.54572e-07	0.88	0	-
isotig03132	unnamed protein product [Homo sapiens]	508	5	5.21988e-29	0.644	0	-
isotig00711	unknown [Zea mays]	1178	5	5.60747e-46	0.84	0	-
isotig00712	unknown [Zea mays]	1178	5	5.60747e-46	0.84	0	-
isotig01436	unknown [Zea mays]	266	4	4.7413e-14	0.78	0	-
isotig02658	unknown [Zea mays]	490	5	1.96961e-27	0.744	0	-
isotig02946	unknown [Zea mays]	555	5	1.76699e-48	0.846	0	-
isotig03377	unknown [Zea mays]	317	4	6.03205e-25	0.8	0	-
isotig03573	unknown [Zea mays]	459	5	1.16464e-73	0.968	5	F:pyruvate kinase activity; F:potassium ion binding; F:magnesium ion binding; P:glycolysis; C:plastid	EC:2.7.1.40
isotig03795	unknown [Zea mays]	305	5	1.89715e-31	0.876	0	-
isotig02372	unknown [Trifolium repens]	357	5	4.08097e-42	0.748	2	F:nucleic acid binding; F:nucleotide binding
isotig00517	unknown [Trichosanthes dioica]	401	1	3.8975e-08	0.83	0	-
isotig01000	unknown [Trichosanthes dioica]	331	1	4.26233e-07	0.77	0	-
isotig01105	unknown [Trichosanthes dioica]	340	1	3.81137e-08	0.83	0	-
isotig01466	unknown [Trichosanthes dioica]	314	1	3.94263e-08	0.83	0	-
isotig01470	unknown [Trichosanthes dioica]	143	1	3.80773e-08	0.83	0	-
isotig01471	unknown [Trichosanthes dioica]	140	1	3.81958e-08	0.83	0	-
isotig01511	unknown [Trichosanthes dioica]	201	1	3.87093e-08	0.83	0	-
isotig01905	unknown [Trichosanthes dioica]	182	1	5.49659e-07	0.82	0	-
isotig02007	unknown [Trichosanthes dioica]	279	1	3.81927e-08	0.83	0	-
isotig02108	unknown [Trichosanthes dioica]	265	1	3.88763e-08	0.83	0	-
isotig02338	unknown [Trichosanthes dioica]	217	1	1.4467e-07	0.8	0	-
isotig00917	unknown [Populus trichocarpa]	496	5	2.92762e-39	0.896	0	-
isotig02332	unknown [Populus trichocarpa]	442	5	8.76581e-42	0.936	3	F:transferase activity, transferring nitrogenous groups; F:pyridoxal phosphate binding; P:biosynthetic process	-
isotig02373	unknown [Populus trichocarpa]	152	2	2.90747e-11	0.86	0	-
isotig02577	unknown [Populus trichocarpa]	652	5	3.61019e-53	0.896	3	F:catalytic activity; P:metabolic process; F:binding	-
isotig02862	unknown [Populus trichocarpa]	447	5	7.98699e-54	0.84	0	-
isotig01702	unknown [Populus trichocarpa x Populus deltoides]	1338	5	1.29462e-105	0.858	0	-
isotig03093	unknown [Picea sitchensis]	560	5	1.36225e-13	0.584	3	P:oxidation reduction; F:oxidoreductase activity; F:iron ion binding
isotig03673	unknown [Picea sitchensis]	469	5	2.473e-71	0.956	5	F:ATPase activity; F:ATP binding; P:auxin biosynthetic process; F:electron carrier activity; F:iron-sulfur cluster binding	-
isotig00293	unknown [Medicago truncatula]	824	5	3.02391e-116	0.986	4	F:structural constituent of ribosome; F:RNA binding; C:small ribosomal subunit; P:translation	EC:3.6.5.3
isotig00406	unknown [Medicago truncatula]	368	5	7.40155e-20	0.898	4	C:proton-transporting ATP synthase complex, catalytic core F(1); F:hydrogen ion transporting ATP synthase activity, rotational mechanism; P:ATP synthesis coupled proton transport; F:proton-transporting ATPase activity, rotational mechanism	EC:3.6.3.14
isotig00452	unknown [Medicago truncatula]	465	5	8.08081e-30	0.844	1	C:integral to membrane	-
isotig00497	unknown [Medicago truncatula]	530	5	1.24158e-13	0.938	1	F:binding	-
isotig00498	unknown [Medicago truncatula]	860	5	5.53121e-49	0.928	1	F:binding	-
isotig00906	unknown [Medicago truncatula]	625	5	1.83132e-104	0.966	6	F:GTP binding; F:protein binding; P:nucleocytoplasmic transport; P:intracellular protein transport; P:signal transduction; F:GTPase activity	EC:3.6.5.1; EC:3.6.5.2; EC:3.6.5.3; EC:3.6.5.4
isotig00930	unknown [Medicago truncatula]	659	5	5.1138e-45	0.974	1	C:mitochondrion	-
isotig01046	unknown [Medicago truncatula]	463	5	1.74733e-32	0.868	0	-
isotig01208	unknown [Medicago truncatula]	810	5	4.24813e-32	0.872	2	C:plastid; C:membrane	-
isotig01218	unknown [Medicago truncatula]	393	5	4.53342e-37	0.72	0	-
isotig01293	unknown [Medicago truncatula]	918	5	5.078e-62	0.922	0	-
isotig01486	unknown [Medicago truncatula]	689	5	5.71055e-45	0.97	1	C:mitochondrion	-
isotig01530	unknown [Medicago truncatula]	503	5	3.79206e-24	0.596	0	-
isotig01553	unknown [Medicago truncatula]	873	5	1.53492e-53	0.912	3	P:cell redox homeostasis; F:oxidoreductase activity; F:antioxidant activity	-
isotig01803	unknown [Medicago truncatula]	545	5	2.88671e-16	0.984	6	C:clathrin coat of trans-Golgi network vesicle; F:protein binding; P:vesicle-mediated transport; P:intracellular protein transport; F:structural molecule activity; C:clathrin coat of coated pit	-
isotig01969	unknown [Medicago truncatula]	513	5	2.63714e-28	0.934	0	-
isotig02302	unknown [Medicago truncatula]	513	5	3.41712e-47	0.8	0	-
isotig02358	unknown [Medicago truncatula]	434	5	3.45335e-33	0.824	4	C:oxygen evolving complex; F:calcium ion binding; P:photosynthesis; C:extrinsic to membrane	-
isotig02522	unknown [Medicago truncatula]	667	5	3.59925e-35	0.898	0	-
isotig02588	unknown [Medicago truncatula]	476	5	5.47065e-63	0.852	0	-
isotig02639	unknown [Medicago truncatula]	1458	5	5.31233e-124	0.77	0	-
isotig02650	unknown [Medicago truncatula]	618	5	8.63667e-68	0.888	2	P:oxidation reduction; F:aldehyde reductase activity	EC:1.1.1.21
isotig02789	unknown [Medicago truncatula]	559	5	4.67064e-97	0.926	2	P:metabolic process; F:formamidase activity	EC:3.5.1.49
isotig03034	unknown [Medicago truncatula]	760	5	1.57044e-46	0.806	0	-
isotig03241	unknown [Medicago truncatula]	399	5	1.61112e-62	0.956	0	-
isotig03313	unknown [Medicago truncatula]	368	5	4.6253e-30	0.842	0	-
isotig03356	unknown [Medicago truncatula]	284	5	1.6393e-35	0.972	0	-
isotig03367	unknown [Medicago truncatula]	272	5	4.23846e-31	0.972	0	-
isotig03535	unknown [Medicago truncatula]	982	5	3.94262e-68	0.816	1	F:heme binding	-
isotig03616	unknown [Medicago truncatula]	443	5	8.09379e-38	0.866	3	P:metabolic process; C:plastid; F:methyltransferase activity	EC:2.1.1.0
isotig03652	unknown [Medicago truncatula]	437	5	1.72999e-36	1	3	C:ribosome; F:structural constituent of ribosome; P:translation	EC:3.6.5.3
isotig03684	unknown [Medicago truncatula]	752	5	5.18986e-87	0.88	3	P:cellular aldehyde metabolic process; P:oxidation reduction; F:aldehyde dehydrogenase [NAD(P)+] activity	EC:1.2.1.5
isotig03688	unknown [Medicago truncatula]	488	5	1.7218e-64	0.818	2	P:lipid metabolic process; F:triglyceride lipase activity	EC:3.1.1.3
isotig03720	unknown [Medicago truncatula]	432	3	1.61226e-14	0.813333	0	-
isotig03776	unknown [Medicago truncatula]	387	1	8.20068e-13	0.66	0	-
isotig00010	unknown [Glycine max]	1861	5	6.60727e-149	0.966	2	P:purine ribonucleoside salvage; F:adenosine kinase activity	EC:2.7.1.20
isotig00013	unknown [Glycine max]	1239	5	3.86024e-149	0.966	2	P:purine ribonucleoside salvage; F:adenosine kinase activity	EC:2.7.1.20
isotig00109	unknown [Glycine max]	1584	5	3.93258e-152	0.896	0	-
isotig00110	unknown [Glycine max]	1484	5	3.61275e-152	0.896	0	-
isotig00112	unknown [Glycine max]	1468	5	3.56129e-152	0.896	0	-
isotig00114	unknown [Glycine max]	1444	5	8.84692e-156	0.896	0	-
isotig00115	unknown [Glycine max]	1371	5	4.35795e-157	0.866	2	F:catalytic activity; P:metabolic process	-
isotig00116	unknown [Glycine max]	1271	5	0	0.872	2	F:catalytic activity; P:metabolic process	-
isotig00117	unknown [Glycine max]	1420	5	3.07923e-145	0.856	2	F:catalytic activity; P:metabolic process	-
isotig00126	unknown [Glycine max]	316	3	7.14199e-18	0.84	0	-
isotig00184	unknown [Glycine max]	812	5	2.40107e-43	0.824	0	-
contig02056	unknown [Glycine max]	615	5	1.13955e-103	0.868	2	F:anthocyanidin 3-O-glucosyltransferase activity; P:metabolic process	EC:2.4.1.115
isotig00198	unknown [Glycine max]	1238	5	6.51398e-109	0.768	0	-
isotig00212	unknown [Glycine max]	819	5	1.87179e-95	0.98	3	C:ribosome; F:structural constituent of ribosome; P:translation	EC:3.6.5.3
isotig00218	unknown [Glycine max]	806	5	1.80319e-95	0.98	3	C:ribosome; F:structural constituent of ribosome; P:translation	EC:3.6.5.3
isotig00220	unknown [Glycine max]	812	5	2.1367e-100	0.978	3	C:ribosome; F:structural constituent of ribosome; P:translation	EC:3.6.5.3
isotig00224	unknown [Glycine max]	553	5	1.00577e-51	0.802	4	F:hydrogen ion transmembrane transporter activity; C:integral to membrane; P:ATP synthesis coupled proton transport; C:proton-transporting ATP synthase complex, coupling factor F(o)	-
isotig00275	unknown [Glycine max]	601	5	4.80074e-27	0.862	0	-
isotig00294	unknown [Glycine max]	811	5	1.32164e-116	0.986	4	F:structural constituent of ribosome; F:RNA binding; C:small ribosomal subunit; P:translation	EC:3.6.5.3
isotig00295	unknown [Glycine max]	961	5	2.97984e-97	0.974	4	F:structural constituent of ribosome; F:RNA binding; C:small ribosomal subunit; P:translation	EC:3.6.5.3
isotig00296	unknown [Glycine max]	975	5	5.73493e-120	0.978	4	F:structural constituent of ribosome; F:RNA binding; C:small ribosomal subunit; P:translation	EC:3.6.5.3
isotig00316	unknown [Glycine max]	611	5	1.10165e-64	0.976	4	C:ribosome; F:structural constituent of ribosome; P:translation; F:rRNA binding	EC:3.6.5.3
isotig00318	unknown [Glycine max]	567	5	9.05285e-65	0.976	4	C:ribosome; F:structural constituent of ribosome; P:translation; F:rRNA binding	EC:3.6.5.3
isotig00323	unknown [Glycine max]	807	5	8.07713e-92	0.936	2	P:carbohydrate metabolic process; F:ribulose-phosphate 3-epimerase activity	EC:5.1.3.1
isotig00385	unknown [Glycine max]	918	5	1.07537e-149	0.906	2	P:metabolic process; F:phosphatase activity	EC:3.1.3.0
isotig00386	unknown [Glycine max]	450	3	1.61352e-30	0.636667	2	P:metabolic process; F:phosphatase activity	EC:3.1.3.0
isotig00387	unknown [Glycine max]	912	5	3.53918e-28	0.878	2	C:nucleus; P:ribosome biogenesis	-
isotig00388	unknown [Glycine max]	976	5	3.94618e-28	0.878	2	C:nucleus; P:ribosome biogenesis	-
isotig00389	unknown [Glycine max]	811	5	6.47836e-73	0.944	0	-
isotig00390	unknown [Glycine max]	994	5	9.26112e-73	0.944	0	-
isotig00403	unknown [Glycine max]	552	5	1.11459e-42	0.98	4	C:proton-transporting ATP synthase complex, catalytic core F(1); F:hydrogen ion transporting ATP synthase activity, rotational mechanism; P:ATP synthesis coupled proton transport; F:proton-transporting ATPase activity, rotational mechanism	EC:3.6.3.14
isotig00408	unknown [Glycine max]	219	3	1.00272e-11	0.963333	0	-
isotig00416	unknown [Glycine max]	1261	5	2.68149e-116	0.89	0	-
isotig00417	unknown [Glycine max]	1198	5	9.07498e-92	0.83	0	-
isotig00418	unknown [Glycine max]	1152	5	2.35665e-116	0.89	0	-
isotig00419	unknown [Glycine max]	971	5	6.99973e-86	0.9	0	-
isotig00434	unknown [Glycine max]	604	5	1.039e-61	0.89	4	C:proton-transporting ATP synthase complex, catalytic core F(1); F:hydrogen ion transporting ATP synthase activity, rotational mechanism; P:ATP synthesis coupled proton transport; F:proton-transporting ATPase activity, rotational mechanism	EC:3.6.3.14
isotig00455	unknown [Glycine max]	586	5	1.3007e-24	0.864	2	F:oxidoreductase activity; P:oxidation reduction	-
isotig00506	unknown [Glycine max]	378	5	1.11823e-39	0.962	3	F:2,4-dienoyl-CoA reductase (NADPH) activity; P:oxidation reduction; F:binding	EC:1.3.1.34
isotig00507	unknown [Glycine max]	804	5	6.38094e-73	0.856	2	F:metal ion binding; F:electron carrier activity	-
isotig00509	unknown [Glycine max]	650	5	1.56622e-72	0.856	2	F:metal ion binding; F:electron carrier activity	-
isotig00510	unknown [Glycine max]	1092	5	1.64722e-97	0.948	0	-
isotig00511	unknown [Glycine max]	1042	5	1.52221e-97	0.948	0	-
isotig00539	unknown [Glycine max]	869	5	4.17361e-145	0.952	2	F:oxidoreductase activity; P:oxidation reduction	-
isotig00570	unknown [Glycine max]	1003	5	5.83703e-107	0.9	4	C:oxygen evolving complex; F:calcium ion binding; P:photosynthesis; C:extrinsic to membrane	-
isotig00571	unknown [Glycine max]	850	5	4.41328e-107	0.9	4	C:oxygen evolving complex; F:calcium ion binding; P:photosynthesis; C:extrinsic to membrane	-
isotig00592	unknown [Glycine max]	641	5	1.28093e-63	0.946	3	F:zinc ion binding; P:oxidation reduction; F:NADPH:quinone reductase activity	EC:1.6.5.5
isotig00642	unknown [Glycine max]	1121	5	2.1764e-161	0.948	0	-
isotig00647	unknown [Glycine max]	702	5	2.57589e-82	0.816	0	-
isotig00648	unknown [Glycine max]	738	5	5.83288e-75	0.852	0	-
isotig00649	unknown [Glycine max]	684	5	2.4576e-82	0.816	0	-
isotig00657	unknown [Glycine max]	469	5	9.22903e-38	0.968	2	F:antioxidant activity; F:oxidoreductase activity	-
isotig00658	unknown [Glycine max]	506	5	3.49332e-49	0.948	2	F:antioxidant activity; F:oxidoreductase activity	-
isotig00659	unknown [Glycine max]	968	5	5.76145e-48	0.79	0	-
isotig00667	unknown [Glycine max]	902	5	1.24498e-94	0.78	0	-
isotig00674	unknown [Glycine max]	932	4	1.73588e-38	0.575	0	-
isotig00678	unknown [Glycine max]	1036	5	2.55658e-63	0.966	0	-
isotig00679	unknown [Glycine max]	1095	5	2.80446e-63	0.966	0	-
isotig00680	unknown [Glycine max]	861	5	1.87917e-63	0.966	0	-
isotig00682	unknown [Glycine max]	976	5	4.94518e-168	0.842	2	P:lipid metabolic process; F:triglyceride lipase activity	EC:3.1.1.3
isotig00684	unknown [Glycine max]	641	5	1.7957e-49	0.884	0	-
isotig00692	unknown [Glycine max]	359	5	8.2611e-27	0.752	4	F:ATPase activity, coupled to transmembrane movement of ions, phosphorylative mechanism; P:ATP biosynthetic process; F:ATP binding; C:membrane	-
isotig00693	unknown [Glycine max]	652	5	1.68871e-26	0.8	4	F:ATPase activity, coupled to transmembrane movement of ions, phosphorylative mechanism; P:ATP biosynthetic process; F:ATP binding; C:membrane	-
isotig00694	unknown [Glycine max]	1007	5	2.67667e-51	0.768	0	-
isotig00696	unknown [Glycine max]	684	5	1.31527e-51	0.768	0	-
isotig00703	unknown [Glycine max]	606	5	6.39477e-59	0.968	2	P:ubiquitin-dependent protein catabolic process; F:protein binding	-
isotig00705	unknown [Glycine max]	678	5	1.08471e-66	0.942	0	-
isotig00706	unknown [Glycine max]	817	5	6.75768e-94	0.892	0	-
isotig00707	unknown [Glycine max]	555	5	1.88349e-58	0.684	3	P:cell redox homeostasis; F:electron carrier activity; F:protein disulfide oxidoreductase activity	-
isotig00713	unknown [Glycine max]	787	5	1.02037e-95	0.83	3	F:oxidoreductase activity; P:oxidation reduction; F:binding	-
isotig00714	unknown [Glycine max]	787	5	2.69995e-96	0.838	3	F:oxidoreductase activity; P:oxidation reduction; F:binding	-
isotig00720	unknown [Glycine max]	1120	5	2.19668e-129	0.836	0	-
isotig00721	unknown [Glycine max]	1087	5	1.41366e-133	0.874	0	-
isotig00728	unknown [Glycine max]	544	5	2.05918e-30	0.866	0	-
isotig00733	unknown [Glycine max]	751	5	8.68882e-42	0.932	3	P:proton transport; C:vacuolar proton-transporting V-type ATPase complex; F:hydrolase activity, acting on acid anhydrides, catalyzing transmembrane movement of substances	EC:3.6.3.0
isotig00735	unknown [Glycine max]	659	5	6.5413e-42	0.932	3	P:proton transport; C:vacuolar proton-transporting V-type ATPase complex; F:hydrolase activity, acting on acid anhydrides, catalyzing transmembrane movement of substances	EC:3.6.3.0
isotig00761	unknown [Glycine max]	277	1	1.3601e-13	0.72	1	C:membrane	-
isotig00779	unknown [Glycine max]	660	5	5.47465e-75	0.978	5	C:cytoplasm; P:auxin biosynthetic process; C:cytoskeleton; F:protein binding; F:ATP binding	-
isotig00792	unknown [Glycine max]	942	5	1.60676e-39	0.824	2	F:zinc ion binding; F:protein binding	-
isotig00793	unknown [Glycine max]	973	1	8.70344e-44	0.74	1	F:metal ion binding	-
isotig00794	unknown [Glycine max]	417	5	4.92157e-35	0.728	1	C:ribonucleoprotein complex	-
isotig00795	unknown [Glycine max]	599	5	3.99503e-34	0.714	1	C:ribonucleoprotein complex	-
isotig00798	unknown [Glycine max]	730	5	5.95525e-24	0.902	0	-
isotig00799	unknown [Glycine max]	534	5	1.53918e-19	0.82	1	C:mitochondrion	-
isotig00802	unknown [Glycine max]	522	5	7.59873e-61	0.858	0	-
isotig00803	unknown [Glycine max]	408	5	2.63523e-49	0.892	0	-
isotig00829	unknown [Glycine max]	703	5	1.17414e-25	0.978	0	-
isotig00846	unknown [Glycine max]	438	5	1.26477e-68	0.938	0	-
isotig00848	unknown [Glycine max]	1076	5	2.56533e-87	0.908	1	C:integral to membrane	-
isotig00863	unknown [Glycine max]	1343	5	2.43259e-128	0.892	0	-
isotig00864	unknown [Glycine max]	1275	5	4.84782e-139	0.836	0	-
isotig00876	unknown [Glycine max]	965	5	3.55277e-64	0.89	0	-
isotig00886	unknown [Glycine max]	139	5	3.11737e-18	0.888	2	F:catalytic activity; P:metabolic process	-
isotig00895	unknown [Glycine max]	361	2	1.5555e-17	0.77	0	-
isotig00896	unknown [Glycine max]	373	5	1.79538e-45	0.712	0	-
isotig00927	unknown [Glycine max]	471	5	2.92229e-29	0.95	0	-
isotig00935	unknown [Glycine max]	338	5	2.71025e-46	0.87	3	P:actin cytoskeleton organization; F:actin binding; C:F-actin capping protein complex	-
isotig00936	unknown [Glycine max]	433	5	4.51021e-33	0.856	3	P:actin cytoskeleton organization; F:actin binding; C:F-actin capping protein complex	-
isotig00943	unknown [Glycine max]	782	5	1.82125e-106	0.97	5	C:cytoplasm; C:proteasome core complex, alpha-subunit complex; P:ubiquitin-dependent protein catabolic process; C:nucleus; F:threonine-type endopeptidase activity	EC:3.4.25.0
isotig00947	unknown [Glycine max]	405	5	3.35516e-36	0.952	4	C:integral to membrane; C:cytoplasm; F:oxidoreductase activity, acting on the CH-CH group of donors; P:lipid metabolic process	-
isotig00948	unknown [Glycine max]	465	5	1.02718e-25	0.954	4	C:integral to membrane; C:cytoplasm; F:oxidoreductase activity, acting on the CH-CH group of donors; P:lipid metabolic process	-
isotig00950	unknown [Glycine max]	355	3	3.74002e-11	0.886667	2	F:zinc ion binding; F:RNA binding	-
isotig00957	unknown [Glycine max]	648	5	1.4487e-47	0.948	3	P:protein folding; F:heat shock protein binding; F:unfolded protein binding	-
isotig00958	unknown [Glycine max]	700	5	1.69445e-47	0.948	3	P:protein folding; F:heat shock protein binding; F:unfolded protein binding	-
isotig00969	unknown [Glycine max]	649	5	1.65791e-106	0.926	3	P:cell redox homeostasis; F:oxidoreductase activity; F:antioxidant activity	-
isotig00970	unknown [Glycine max]	579	5	2.4514e-86	0.938	3	P:cell redox homeostasis; F:oxidoreductase activity; F:antioxidant activity	-
isotig00977	unknown [Glycine max]	344	5	1.34463e-24	0.87	0	-
isotig00978	unknown [Glycine max]	332	5	1.31885e-24	0.87	0	-
isotig00979	unknown [Glycine max]	845	5	5.30864e-113	0.816	0	-
isotig00980	unknown [Glycine max]	238	5	1.51587e-12	0.876	0	-
isotig00991	unknown [Glycine max]	692	5	1.02374e-67	0.646	0	-
isotig00992	unknown [Glycine max]	313	5	3.78348e-35	0.788	0	-
isotig00993	unknown [Glycine max]	520	5	3.12158e-59	0.902	0	-
isotig00994	unknown [Glycine max]	491	5	2.03404e-49	0.84	0	-
isotig00998	unknown [Glycine max]	845	5	2.4332e-41	0.936	5	P:positive regulation of transcription; F:DNA binding; F:transcription activator activity; C:nucleus; F:zinc ion binding	-
isotig00999	unknown [Glycine max]	760	5	1.98661e-41	0.936	5	P:positive regulation of transcription; F:DNA binding; F:transcription activator activity; C:nucleus; F:zinc ion binding	-
isotig01017	unknown [Glycine max]	684	5	7.50331e-31	0.982	2	C:integral to membrane; F:aspartic-type endopeptidase activity	EC:3.4.23.0
isotig01018	unknown [Glycine max]	644	5	2.74904e-64	0.956	2	C:integral to membrane; F:aspartic-type endopeptidase activity	EC:3.4.23.0
isotig01047	unknown [Glycine max]	510	5	5.91554e-28	0.928	4	F:heme binding; P:oxidation reduction; F:peroxidase activity; P:response to oxidative stress	EC:1.11.1.7
isotig01056	unknown [Glycine max]	646	5	7.54141e-62	0.956	3	C:ribosome; F:structural constituent of ribosome; P:translation	EC:3.6.5.3
isotig01057	unknown [Glycine max]	577	5	1.64409e-64	0.934	3	C:ribosome; F:structural constituent of ribosome; P:translation	EC:3.6.5.3
isotig01065	unknown [Glycine max]	1007	5	7.71599e-83	0.908	1	C:plastid	-
isotig01066	unknown [Glycine max]	557	5	1.88349e-58	0.952	1	P:cell redox homeostasis	-
isotig01083	unknown [Glycine max]	616	5	6.34052e-54	0.836	4	C:photosystem I; C:thylakoid membrane; F:protein binding; P:photosynthesis	-
isotig01084	unknown [Glycine max]	661	5	2.13396e-32	0.802	4	C:photosystem I; C:thylakoid membrane; F:protein binding; P:photosynthesis	-
isotig01145	unknown [Glycine max]	728	5	1.80457e-81	0.9	2	F:zinc ion binding; F:DNA binding	-
isotig01146	unknown [Glycine max]	408	5	1.22411e-46	0.894	2	F:zinc ion binding; F:DNA binding	-
isotig01147	unknown [Glycine max]	525	5	4.57496e-45	0.988	3	C:ribosome; F:structural constituent of ribosome; P:translation	EC:3.6.5.3
isotig01148	unknown [Glycine max]	567	5	2.30926e-62	0.976	3	C:ribosome; F:structural constituent of ribosome; P:translation	EC:3.6.5.3
isotig01155	unknown [Glycine max]	304	5	8.80885e-29	0.754	2	F:aspartic-type endopeptidase activity; P:proteolysis	EC:3.4.23.0
isotig01158	unknown [Glycine max]	451	5	8.22935e-51	0.962	0	-
isotig01163	unknown [Glycine max]	1285	5	3.65869e-110	0.876	3	F:protein binding; F:metal ion binding; F:electron carrier activity	-
isotig01164	unknown [Glycine max]	953	5	1.31237e-105	0.908	3	F:protein binding; F:metal ion binding; F:electron carrier activity	-
isotig01191	unknown [Glycine max]	930	5	1.42918e-133	0.974	3	C:ribosome; F:structural constituent of ribosome; P:translation	EC:3.6.5.3
isotig01192	unknown [Glycine max]	756	5	2.44578e-100	0.974	3	C:ribosome; F:structural constituent of ribosome; P:translation	EC:3.6.5.3
isotig01203	unknown [Glycine max]	700	5	7.02497e-40	0.814	4	F:catalytic activity; C:photosystem I reaction center; C:plastid; P:photosynthesis	-
isotig01204	unknown [Glycine max]	672	5	6.48262e-40	0.814	4	F:catalytic activity; C:photosystem I reaction center; C:plastid; P:photosynthesis	-
isotig01220	unknown [Glycine max]	280	5	2.42123e-38	0.882	0	-
isotig01221	unknown [Glycine max]	579	5	2.49153e-30	0.836	1	C:plastid	-
isotig01222	unknown [Glycine max]	499	5	2.90352e-40	0.852	0	-
isotig01244	unknown [Glycine max]	438	5	2.29129e-37	0.898	6	C:clathrin coat of trans-Golgi network vesicle; F:protein binding; P:vesicle-mediated transport; P:intracellular protein transport; F:structural molecule activity; C:clathrin coat of coated pit	-
isotig01245	unknown [Glycine max]	398	5	1.79691e-45	0.904	6	C:clathrin coat of trans-Golgi network vesicle; F:protein binding; P:vesicle-mediated transport; P:intracellular protein transport; F:structural molecule activity; C:clathrin coat of coated pit	-
isotig01255	unknown [Glycine max]	369	3	6.47065e-11	0.81	1	F:binding	-
isotig01267	unknown [Glycine max]	692	3	3.55133e-36	0.81	0	-
isotig01268	unknown [Glycine max]	430	3	1.36378e-29	0.8	0	-
isotig01273	unknown [Glycine max]	417	3	8.00074e-18	0.823333	0	-
isotig01300	unknown [Glycine max]	708	5	2.39346e-59	0.856	2	C:photosystem I; P:photosynthesis	-
isotig01304	unknown [Glycine max]	682	5	2.61467e-99	0.842	1	F:nucleic acid binding
isotig01307	unknown [Glycine max]	593	5	4.59727e-46	0.938	0	-
isotig01319	unknown [Glycine max]	504	5	1.96076e-84	0.976	3	F:nucleic acid binding; C:nucleus; F:poly(A)-specific ribonuclease activity	EC:3.1.13.4
isotig01320	unknown [Glycine max]	434	5	6.6929e-53	0.98	3	F:nucleic acid binding; C:nucleus; F:poly(A)-specific ribonuclease activity	EC:3.1.13.4
isotig01323	unknown [Glycine max]	489	5	4.85722e-71	0.93	3	C:ribosome; F:structural constituent of ribosome; P:translation	EC:3.6.5.3
isotig01325	unknown [Glycine max]	536	5	2.35814e-44	0.858	2	F:zinc ion binding; F:protein binding	-
isotig01343	unknown [Glycine max]	449	5	1.566e-33	0.904	0	-
isotig01378	unknown [Glycine max]	368	5	9.62199e-36	0.938	3	F:structural constituent of ribosome; C:large ribosomal subunit; P:translation	EC:3.6.5.3
isotig01384	unknown [Glycine max]	1258	5	1.30122e-112	0.718	0	-
isotig01387	unknown [Glycine max]	461	1	9.70577e-12	0.72	2	P:metabolic process; F:oxidoreductase activity	-
isotig01396	unknown [Glycine max]	1057	5	7.882e-33	0.976	3	C:intracellular; F:GTP binding; P:small GTPase mediated signal transduction	-
isotig01397	unknown [Glycine max]	1098	5	8.40251e-33	0.976	3	C:intracellular; F:GTP binding; P:small GTPase mediated signal transduction	-
isotig01400	unknown [Glycine max]	505	5	5.95871e-49	0.796	0	-
isotig01401	unknown [Glycine max]	671	5	2.76143e-67	0.734	0	-
contig00977	unknown [Glycine max]	578	5	1.19978e-77	0.958	0	-
contig01124	unknown [Glycine max]	538	5	4.19051e-89	0.95	3	P:oxidation reduction; F:peptide-methionine-(S)-S-oxide reductase activity; P:protein modification process	EC:1.8.4.11
isotig01435	unknown [Glycine max]	413	5	6.07815e-30	0.828	0	-
contig00927	unknown [Glycine max]	601	1	2.47705e-07	0.83	0	-
contig03406	unknown [Glycine max]	576	5	2.04423e-71	0.922	0	-
contig01570	unknown [Glycine max]	541	5	6.21769e-64	0.864	0	-
isotig01459	unknown [Glycine max]	334	5	8.83338e-13	0.826	0	-
isotig01460	unknown [Glycine max]	310	5	8.78481e-13	0.826	0	-
isotig01506	unknown [Glycine max]	534	5	5.65196e-22	0.786	0	-
isotig01507	unknown [Glycine max]	367	5	4.19312e-23	0.77	0	-
isotig01512	unknown [Glycine max]	512	5	1.23061e-33	0.76	3	P:oxidation reduction; F:electron carrier activity; C:cytochrome b6f complex	-
isotig01523	unknown [Glycine max]	633	5	1.16084e-85	0.874	3	P:oxidation reduction; F:peptide-methionine-(S)-S-oxide reductase activity; P:protein modification process	EC:1.8.4.11
isotig01524	unknown [Glycine max]	537	5	4.6655e-64	0.882	0	-
isotig01549	unknown [Glycine max]	559	5	2.03539e-84	0.97	4	F:transcription regulator activity; F:structural constituent of ribosome; C:large ribosomal subunit; P:translation	EC:3.6.5.3
isotig01562	unknown [Glycine max]	729	5	2.85979e-117	0.92	3	F:carbohydrate binding; P:hexose metabolic process; F:aldose 1-epimerase activity	EC:5.1.3.3
isotig01571	unknown [Glycine max]	414	5	3.50761e-70	0.996	5	F:GTP binding; C:Golgi apparatus; P:vesicle-mediated transport; P:intracellular protein transport; C:endoplasmic reticulum	-
isotig01575	unknown [Glycine max]	452	5	1.39722e-66	0.922	2	C:outer membrane-bounded periplasmic space; F:protein disulfide oxidoreductase activity	-
isotig01590	unknown [Glycine max]	659	5	7.46687e-46	0.79	3	C:mitochondrion; P:negative regulation of nucleotide metabolic process; F:enzyme inhibitor activity
isotig01602	unknown [Glycine max]	487	5	8.92534e-29	0.968	0	-
isotig01603	unknown [Glycine max]	534	5	1.73671e-63	0.852	1	F:heat shock protein binding	-
isotig01611	unknown [Glycine max]	914	5	1.7703e-77	0.704	0	-
isotig01614	unknown [Glycine max]	244	3	9.42982e-15	0.9	0	-
isotig01618	unknown [Glycine max]	535	5	5.07654e-47	0.918	1	F:protein binding	-
isotig01657	unknown [Glycine max]	538	5	1.60723e-56	0.792	2	F:metal ion binding; F:electron carrier activity	-
isotig01658	unknown [Glycine max]	692	5	3.10391e-40	0.992	3	C:ribosome; F:structural constituent of ribosome; P:translation	EC:3.6.5.3
isotig01660	unknown [Glycine max]	605	5	1.90673e-39	0.68	0	-
isotig01663	unknown [Glycine max]	238	4	9.49478e-15	0.8875	0	-
isotig01664	unknown [Glycine max]	804	5	8.05321e-76	0.814	1	P:response to stress	-
isotig01679	unknown [Glycine max]	754	5	3.41492e-70	0.826	0	-
isotig01686	unknown [Glycine max]	669	5	3.97826e-74	0.932	3	C:ribosome; F:structural constituent of ribosome; P:translation	EC:3.6.5.3
isotig01711	unknown [Glycine max]	1088	5	3.71155e-142	0.946	4	C:ribosome; F:5S rRNA binding; F:structural constituent of ribosome; P:translation	EC:3.6.5.3
isotig01715	unknown [Glycine max]	492	5	1.0414e-58	0.898	0	-
isotig01726	unknown [Glycine max]	636	5	2.53105e-88	0.87	1	F:hydrolase activity	-
isotig01727	unknown [Glycine max]	595	5	9.71574e-25	0.85	3	C:ribosome; F:structural constituent of ribosome; P:translation	EC:3.6.5.3
isotig01744	unknown [Glycine max]	478	5	1.02708e-61	0.986	1	F:binding	-
isotig01751	unknown [Glycine max]	833	5	8.80363e-113	0.94	0	-
isotig01753	unknown [Glycine max]	932	5	3.10536e-104	0.988	5	C:ribosome; F:structural constituent of ribosome; F:RNA binding; P:translation; P:RNA processing	EC:3.6.5.3
isotig01757	unknown [Glycine max]	545	1	5.63375e-12	0.75	1	F:binding	-
isotig01766	unknown [Glycine max]	561	5	4.2049e-61	0.99	4	F:structural constituent of ribosome; C:small ribosomal subunit; P:translation; F:rRNA binding	EC:3.6.5.3
isotig01769	unknown [Glycine max]	957	5	4.93011e-68	0.872	5	F:RNA binding; C:cytoplasm; P:RNA processing; C:nucleus; F:nucleotide binding	-
isotig01770	unknown [Glycine max]	502	5	9.31852e-31	0.938	3	C:ribosome; F:structural constituent of ribosome; P:translation	EC:3.6.5.3
isotig01777	unknown [Glycine max]	488	5	8.88403e-45	0.926	3	F:zinc ion binding; P:oxidation reduction; F:2-alkenal reductase activity	EC:1.3.1.74
isotig01802	unknown [Glycine max]	714	5	6.601e-81	0.97	3	C:ribosome; F:structural constituent of ribosome; P:translation	EC:3.6.5.3
isotig01806	unknown [Glycine max]	703	5	8.04464e-68	0.968	1	C:integral to membrane	-
isotig01833	unknown [Glycine max]	624	5	1.0166e-62	0.936	1	F:nucleic acid binding	-
isotig01840	unknown [Glycine max]	506	1	1.17103e-20	0.79	0	-
isotig01848	unknown [Glycine max]	473	5	1.8336e-50	0.81	3	C:ribosome; F:structural constituent of ribosome; P:translation	EC:3.6.5.3
isotig01851	unknown [Glycine max]	685	5	4.0509e-85	0.89	1	F:binding	-
isotig01854	unknown [Glycine max]	628	5	2.14303e-68	0.896	0	-
isotig01858	unknown [Glycine max]	517	5	2.61264e-18	0.922	0	-
isotig01871	unknown [Glycine max]	383	4	3.36123e-28	0.8375	0	-
isotig01889	unknown [Glycine max]	204	1	2.33524e-13	0.94	0	-
isotig01898	unknown [Glycine max]	192	3	1.63861e-14	0.916667	0	-
isotig01970	unknown [Glycine max]	299	1	3.50564e-09	0.74	0	-
isotig02002	unknown [Glycine max]	596	5	3.11821e-31	0.972	0	-
isotig02029	unknown [Glycine max]	425	3	1.24976e-14	0.91	0	-
isotig02031	unknown [Glycine max]	576	5	3.07945e-49	0.802	2	P:photosynthesis; C:photosystem II	-
isotig02051	unknown [Glycine max]	366	3	1.96963e-10	0.716667	2	F:metal ion binding; P:metal ion transport
isotig02065	unknown [Glycine max]	508	5	1.11852e-47	0.874	0	-
isotig02070	unknown [Glycine max]	133	1	1.1545e-12	0.97	0	-
isotig02092	unknown [Glycine max]	406	5	1.31938e-32	0.78	0	-
isotig02100	unknown [Glycine max]	517	5	3.75518e-33	0.904	1	F:binding	-
isotig02133	unknown [Glycine max]	156	2	3.08691e-13	0.9	0	-
isotig02158	unknown [Glycine max]	362	5	1.35638e-29	0.93	0	-
isotig02161	unknown [Glycine max]	582	5	2.46254e-54	0.854	0	-
isotig02203	unknown [Glycine max]	665	5	2.73086e-27	0.542	0	-
isotig02225	unknown [Glycine max]	508	5	1.00698e-64	0.91	4	F:metal ion binding; P:L-methionine salvage from methylthioadenosine; P:oxidation reduction; F:oxidoreductase activity, acting on single donors with incorporation of molecular oxygen, incorporation of two atoms of oxygen	EC:1.13.11.0
isotig02242	unknown [Glycine max]	548	5	5.70439e-36	0.942	0	-
isotig02250	unknown [Glycine max]	739	5	2.06529e-43	0.96	0	-
isotig02257	unknown [Glycine max]	811	1	5.36144e-35	0.88	0	-
isotig02259	unknown [Glycine max]	504	5	5.2322e-37	0.914	0	-
isotig02268	unknown [Glycine max]	1110	4	5.89431e-18	0.81	0	-
isotig02286	unknown [Glycine max]	536	5	2.44596e-33	0.91	1	F:carboxylesterase activity	EC:3.1.1.0; EC:3.1.1.1
isotig02287	unknown [Glycine max]	800	5	8.66684e-115	0.95	7	C:cytoplasm; F:metal ion binding; P:protein folding; F:heat shock protein binding; F:ATP binding; F:unfolded protein binding; P:response to heat	-
isotig02289	unknown [Glycine max]	494	5	1.26294e-62	0.786	1	C:integral to membrane	-
isotig02304	unknown [Glycine max]	715	5	7.59675e-100	0.926	1	F:kinase activity	-
isotig02306	unknown [Glycine max]	546	1	6.78544e-13	0.77	0	-
isotig02311	unknown [Glycine max]	365	4	2.82369e-19	0.8775	0	-
isotig02317	unknown [Glycine max]	611	5	1.19945e-44	0.954	0	-
isotig02335	unknown [Glycine max]	479	2	1.00875e-08	0.92	3	F:DNA binding; P:regulation of transcription; C:nucleus	-
isotig02340	unknown [Glycine max]	622	5	1.44345e-18	0.826	0	-
isotig02343	unknown [Glycine max]	508	5	1.28272e-35	0.926	0	-
isotig02345	unknown [Glycine max]	747	5	7.92849e-85	0.866	0	-
isotig02361	unknown [Glycine max]	497	5	1.07612e-26	0.828	2	C:chloroplast; C:photosystem II	-
isotig02365	unknown [Glycine max]	329	5	1.27631e-35	0.924	3	F:zinc ion binding; P:oxidation reduction; F:oxidoreductase activity	-
isotig02388	unknown [Glycine max]	367	5	1.64889e-19	0.892	2	F:serine-type endopeptidase activity; P:proteolysis	EC:3.4.21.0
isotig02401	unknown [Glycine max]	233	3	1.47486e-15	0.85	0	-
isotig02422	unknown [Glycine max]	467	5	3.25047e-63	0.952	2	F:zinc ion binding; F:hydroxyacylglutathione hydrolase activity	EC:3.1.2.6
isotig02427	unknown [Glycine max]	290	5	1.21522e-17	0.976	1	C:integral to membrane	-
isotig02438	unknown [Glycine max]	576	5	3.20898e-22	0.932	0	-
isotig02441	unknown [Glycine max]	551	5	6.81546e-58	0.874	3	F:protein binding; C:membrane; P:vesicle-mediated transport	-
isotig02444	unknown [Glycine max]	433	1	7.74698e-09	1	0	-
isotig02454	unknown [Glycine max]	572	5	1.8196e-22	0.76	0	-
isotig02468	unknown [Glycine max]	901	5	1.46724e-103	0.878	0	-
isotig02469	unknown [Glycine max]	513	1	3.69346e-09	0.66	0	-
isotig02478	unknown [Glycine max]	341	5	2.44764e-39	0.894	0	-
isotig02479	unknown [Glycine max]	480	5	1.06792e-26	0.86	1	F:acylglycerol lipase activity	EC:3.1.1.23
isotig02486	unknown [Glycine max]	527	5	3.51921e-29	0.844	0	-
isotig02494	unknown [Glycine max]	501	5	1.53243e-41	0.886	0	-
isotig02501	unknown [Glycine max]	561	5	5.85386e-71	0.842	0	-
isotig02515	unknown [Glycine max]	487	5	5.52602e-71	0.694	0	-
isotig02517	unknown [Glycine max]	860	5	1.67223e-146	0.942	4	F:heme binding; P:oxidation reduction; F:peroxidase activity; P:response to oxidative stress	EC:1.11.1.7
isotig02518	unknown [Glycine max]	532	5	8.13661e-74	0.916	3	P:nucleotide-excision repair; F:DNA binding; F:nuclease activity	-
isotig02520	unknown [Glycine max]	805	5	2.11927e-76	0.912	0	-
isotig02531	unknown [Glycine max]	529	5	6.71861e-60	0.848	1	P:response to metal ion	-
isotig02538	unknown [Glycine max]	460	2	5.84746e-33	0.85	1	F:binding	-
isotig02541	unknown [Glycine max]	968	5	5.52888e-75	0.81	0	-
isotig02543	unknown [Glycine max]	648	5	8.61411e-63	0.99	4	C:ribosome; F:structural constituent of ribosome; P:translation; F:nucleotide binding	EC:3.6.5.3
isotig02545	unknown [Glycine max]	537	5	1.00438e-66	0.97	4	C:ribosome; F:structural constituent of ribosome; P:translation; F:nucleotide binding	EC:3.6.5.3
isotig02546	unknown [Glycine max]	546	5	1.1713e-44	0.884	0	-
isotig02554	unknown [Glycine max]	403	5	4.10879e-42	0.886	3	P:Golgi vesicle transport; C:membrane; F:protein binding	-
isotig02560	unknown [Glycine max]	842	5	2.31877e-68	0.852	3	F:translation elongation factor activity; C:eukaryotic translation elongation factor 1 complex; P:translational elongation	-
isotig02568	unknown [Glycine max]	733	5	8.21356e-98	0.908	0	-
isotig02574	unknown [Glycine max]	587	5	3.46741e-80	0.84	0	-
isotig02589	unknown [Glycine max]	483	5	2.6996e-25	0.72	0	-
isotig02593	unknown [Glycine max]	1051	5	3.00684e-101	0.656	2	F:S-methyl-5-thioribose kinase activity; P:methionine biosynthetic process
isotig02598	unknown [Glycine max]	671	5	7.36576e-66	0.966	1	C:integral to membrane	-
isotig02599	unknown [Glycine max]	554	5	1.70369e-75	0.996	3	C:ribosome; F:structural constituent of ribosome; P:translation	EC:3.6.5.3
isotig02607	unknown [Glycine max]	512	5	1.18368e-52	0.97	0	-
isotig02615	unknown [Glycine max]	597	5	1.36039e-66	0.976	3	C:ribosome; F:structural constituent of ribosome; P:translation	EC:3.6.5.3
isotig02622	unknown [Glycine max]	682	5	3.71064e-127	0.962	4	P:protein folding; C:endoplasmic reticulum; F:unfolded protein binding; F:calcium ion binding	-
isotig02631	unknown [Glycine max]	558	5	4.69235e-81	0.844	0	-
isotig02635	unknown [Glycine max]	918	5	7.60427e-79	0.744	0	-
isotig02637	unknown [Glycine max]	706	5	1.13387e-69	0.916	0	-
isotig02640	unknown [Glycine max]	784	5	9.35207e-106	0.978	4	F:inorganic diphosphatase activity; C:cytoplasm; P:phosphate metabolic process; F:magnesium ion binding	EC:3.6.1.1
isotig02642	unknown [Glycine max]	537	5	1.8854e-81	0.864	0	-
isotig02643	unknown [Glycine max]	677	5	1.65145e-75	0.734	0	-
isotig02662	unknown [Glycine max]	756	5	9.33716e-84	0.824	0	-
isotig02666	unknown [Glycine max]	622	5	1.63572e-90	0.976	5	F:peptidase activity; F:structural constituent of ribosome; C:large ribosomal subunit; P:proteolysis; P:translation	EC:3.6.5.3
isotig02678	unknown [Glycine max]	527	5	2.69457e-29	0.97	0	-
isotig02680	unknown [Glycine max]	406	5	8.00438e-30	0.958	0	-
isotig02692	unknown [Glycine max]	444	5	6.53177e-72	0.89	0	-
isotig02707	unknown [Glycine max]	610	5	7.66183e-60	0.936	0	-
isotig02713	unknown [Glycine max]	816	5	1.53506e-100	0.96	2	F:peptidyl-prolyl cis-trans isomerase activity; P:protein folding	EC:5.2.1.8
isotig02732	unknown [Glycine max]	1105	5	2.00816e-164	0.962	2	F:catalytic activity; P:metabolic process	-
isotig02736	unknown [Glycine max]	454	5	3.14253e-18	0.706	0	-
isotig02742	unknown [Glycine max]	965	5	1.36067e-57	0.954	5	C:ribosome; F:structural constituent of ribosome; F:RNA binding; P:translation; F:nucleotide binding	EC:3.6.5.3
isotig02745	unknown [Glycine max]	490	3	1.28592e-19	0.843333	0	-
isotig02751	unknown [Glycine max]	618	5	7.57626e-63	0.908	0	-
isotig02763	unknown [Glycine max]	465	5	1.43303e-10	0.878	4	C:ribosome; F:structural constituent of ribosome; P:translation; F:rRNA binding	EC:3.6.5.3
isotig02771	unknown [Glycine max]	502	5	4.79696e-19	0.888	0	-
isotig02773	unknown [Glycine max]	518	5	1.85505e-48	0.712	0	-
isotig02790	unknown [Glycine max]	631	5	8.0472e-39	0.68	0	-
isotig02792	unknown [Glycine max]	552	5	2.22869e-50	0.86	2	F:oxidoreductase activity; P:oxidation reduction	-
isotig02799	unknown [Glycine max]	725	5	3.395e-56	0.97	4	P:oxidation reduction; F:nucleic acid binding; F:oxidoreductase activity; F:nucleotide binding	-
isotig02806	unknown [Glycine max]	471	5	7.47891e-36	0.806	0	-
isotig02811	unknown [Glycine max]	638	5	4.99727e-44	0.722	0	-
isotig02815	unknown [Glycine max]	992	5	1.04921e-84	0.92	1	F:carbohydrate binding	-
isotig02837	unknown [Glycine max]	1866	5	0	0.928	4	P:carbohydrate metabolic process; F:phosphoribulokinase activity; F:ATP binding; P:auxin biosynthetic process	EC:2.7.1.19
isotig02855	unknown [Glycine max]	512	5	3.21599e-58	0.896	3	F:carbohydrate binding; P:carbohydrate metabolic process; F:isomerase activity	-
isotig02858	unknown [Glycine max]	566	5	1.40836e-96	0.956	3	F:pyridoxal phosphate binding; P:carboxylic acid metabolic process; F:carboxy-lyase activity	EC:4.1.1.0
isotig02866	unknown [Glycine max]	961	5	5.71171e-40	0.938	0	-
isotig02869	unknown [Glycine max]	579	5	2.30511e-68	0.912	1	F:GTP binding	-
isotig02879	unknown [Glycine max]	527	5	2.43713e-30	0.766	3	F:zinc ion binding; F:nucleic acid binding; F:nucleotide binding	-
isotig02909	unknown [Glycine max]	480	5	8.10127e-59	0.838	0	-
isotig02911	unknown [Glycine max]	492	5	3.94592e-58	0.872	2	F:methyltransferase activity; P:metabolic process	EC:2.1.1.0
isotig02921	unknown [Glycine max]	558	5	8.86994e-72	0.84	1	C:integral to membrane	-
isotig02929	unknown [Glycine max]	545	5	5.63777e-87	0.97	1	F:transferase activity	-
isotig02938	unknown [Glycine max]	489	1	1.85686e-18	0.68	0	-
isotig02971	unknown [Glycine max]	517	5	3.3807e-50	0.924	0	-
isotig02982	unknown [Glycine max]	617	5	1.25992e-102	0.884	0	-
isotig02988	unknown [Glycine max]	637	5	1.06586e-78	0.902	0	-
isotig02999	unknown [Glycine max]	656	5	4.86987e-98	0.932	3	P:oxidation reduction; F:glyoxylate reductase activity; F:NAD or NADH binding	EC:1.1.1.26
isotig03000	unknown [Glycine max]	494	5	4.4351e-81	0.934	0	-
isotig03008	unknown [Glycine max]	582	5	1.14655e-43	0.826	4	C:integral to membrane; F:protein transporter activity; C:plasma membrane; P:protein secretion	-
isotig03013	unknown [Glycine max]	526	5	5.78734e-40	0.936	3	P:cell redox homeostasis; F:electron carrier activity; F:protein disulfide oxidoreductase activity	-
isotig03019	unknown [Glycine max]	675	5	1.3948e-82	0.84	0	-
isotig03031	unknown [Glycine max]	412	5	2.79734e-59	0.982	3	C:ribosome; F:structural constituent of ribosome; P:translation	EC:3.6.5.3
isotig03033	unknown [Glycine max]	503	5	1.60407e-65	0.83	0	-
isotig03051	unknown [Glycine max]	306	5	3.56321e-30	0.856	0	-
isotig03068	unknown [Glycine max]	641	4	4.43324e-40	0.835	0	-
isotig03072	unknown [Glycine max]	646	5	1.44828e-70	0.986	5	F:UDP-3-O-[3-hydroxymyristoyl] N-acetylglucosamine deacetylase activity; C:ribosome; F:structural constituent of ribosome; P:lipid A biosynthetic process; P:translation	EC:3.6.5.3
isotig03088	unknown [Glycine max]	501	5	9.48787e-84	0.932	1	P:proteolysis	-
isotig03094	unknown [Glycine max]	486	5	7.74678e-57	0.786	0	-
isotig03099	unknown [Glycine max]	863	5	5.1639e-79	0.622	0	-
isotig03101	unknown [Glycine max]	523	5	6.03074e-52	0.916	0	-
isotig03113	unknown [Glycine max]	628	5	2.21769e-65	0.972	3	C:ribosome; F:structural constituent of ribosome; P:translation	EC:3.6.5.3
isotig03118	unknown [Glycine max]	497	5	1.23125e-22	0.894	1	C:chloroplast	-
isotig03138	unknown [Glycine max]	473	5	2.09304e-54	0.936	0	-
isotig03140	unknown [Glycine max]	752	1	1.03594e-10	0.73	0	-
isotig03145	unknown [Glycine max]	661	5	2.9502e-66	0.916	3	P:cell redox homeostasis; F:electron carrier activity; F:protein disulfide oxidoreductase activity	-
isotig03165	unknown [Glycine max]	361	1	1.82649e-25	0.97	0	-
isotig03177	unknown [Glycine max]	414	5	4.46812e-41	0.856	2	F:2 iron, 2 sulfur cluster binding; C:intracellular membrane-bounded organelle	-
isotig03185	unknown [Glycine max]	362	5	2.07808e-54	0.964	4	C:cytoplasm; F:ATP phosphoribosyltransferase activity; P:histidine biosynthetic process; F:magnesium ion binding	EC:2.4.2.17
isotig03189	unknown [Glycine max]	509	5	7.28374e-31	0.912	0	-
isotig03190	unknown [Glycine max]	329	4	4.12485e-18	0.7875	0	-
isotig03194	unknown [Glycine max]	528	5	4.80372e-66	0.802	0	-
isotig03195	unknown [Glycine max]	654	5	1.20228e-88	0.956	1	F:hydrolase activity	-
isotig03197	unknown [Glycine max]	368	5	4.29562e-24	0.846	0	-
isotig03198	unknown [Glycine max]	348	5	1.98929e-28	0.772	0	-
isotig03216	unknown [Glycine max]	397	5	1.33881e-24	0.956	3	P:regulation of protein metabolic process; F:small conjugating protein ligase activity; P:post-translational protein modification	-
isotig03236	unknown [Glycine max]	408	1	5.73921e-12	0.65	0	-
isotig03238	unknown [Glycine max]	624	5	2.80707e-66	0.854	1	F:O-methyltransferase activity	-
isotig03245	unknown [Glycine max]	431	2	2.95641e-08	0.785	0	-
isotig03253	unknown [Glycine max]	542	2	1.40457e-15	0.445	0	-
isotig03257	unknown [Glycine max]	384	5	3.6928e-35	0.936	0	-
isotig03271	unknown [Glycine max]	365	5	2.46222e-31	0.978	0	-
isotig03278	unknown [Glycine max]	678	5	4.85778e-75	0.948	3	C:ribosome; F:structural constituent of ribosome; P:translation	EC:3.6.5.3
isotig03279	unknown [Glycine max]	925	5	2.02026e-87	0.908	0	-
isotig03283	unknown [Glycine max]	919	5	9.27406e-85	0.754	2	F:oxidoreductase activity, acting on NADH or NADPH, quinone or similar compound as acceptor; P:oxidation reduction	EC:1.6.5.0
isotig03293	unknown [Glycine max]	270	2	1.46012e-23	0.85	0	-
isotig03298	unknown [Glycine max]	546	5	1.25915e-43	0.688	3	C:integral to membrane; P:regulation of transcription; C:nucleus
isotig03304	unknown [Glycine max]	359	5	5.51559e-39	0.892	0	-
isotig03306	unknown [Glycine max]	477	5	9.92503e-65	0.956	1	C:plastid	-
isotig03316	unknown [Glycine max]	520	5	8.01212e-31	0.924	0	-
isotig03322	unknown [Glycine max]	339	3	6.05678e-22	0.866667	0	-
isotig03324	unknown [Glycine max]	512	5	6.53881e-58	0.894	0	-
isotig03335	unknown [Glycine max]	1170	5	4.95031e-103	0.924	1	C:endoplasmic reticulum	-
isotig03379	unknown [Glycine max]	254	4	7.41768e-15	0.74	0	-
isotig03393	unknown [Glycine max]	334	1	2.6535e-17	0.71	1	F:binding
isotig03397	unknown [Glycine max]	483	5	5.94474e-65	0.762	0	-
isotig03405	unknown [Glycine max]	690	5	7.15569e-37	0.824	2	P:purine ribonucleoside monophosphate biosynthetic process; F:adenosine deaminase activity	EC:3.5.4.4
isotig03426	unknown [Glycine max]	333	5	2.6535e-17	0.824	0	-
isotig03456	unknown [Glycine max]	319	5	4.5288e-30	0.778	0	-
isotig03473	unknown [Glycine max]	515	5	2.2603e-59	0.92	0	-
isotig03474	unknown [Glycine max]	399	5	1.11833e-55	0.842	0	-
isotig03480	unknown [Glycine max]	783	5	1.44617e-98	0.914	0	-
isotig03487	unknown [Glycine max]	497	5	2.29526e-61	1	5	C:cytoplasm; C:proteasome core complex, alpha-subunit complex; P:ubiquitin-dependent protein catabolic process; C:nucleus; F:threonine-type endopeptidase activity	EC:3.4.25.0
isotig03501	unknown [Glycine max]	582	1	1.03461e-52	0.87	0	-
isotig03504	unknown [Glycine max]	837	5	2.82248e-70	0.824	3	C:mediator complex; P:regulation of transcription from RNA polymerase II promoter; F:RNA polymerase II transcription mediator activity	-
isotig03507	unknown [Glycine max]	563	5	1.10912e-53	0.72	0	-
isotig03510	unknown [Glycine max]	555	5	6.62176e-96	0.93	3	P:cellular metabolic process; F:coenzyme binding; F:catalytic activity	-
isotig03523	unknown [Glycine max]	652	5	1.72339e-71	0.99	4	P:protein transport; F:hydrolase activity; F:GTP binding; P:small GTPase mediated signal transduction	-
isotig03545	unknown [Glycine max]	601	5	9.23975e-71	0.808	0	-
isotig03548	unknown [Glycine max]	907	5	1.54067e-92	0.642	0	-
isotig03555	unknown [Glycine max]	779	5	1.47602e-87	0.924	1	C:peroxisome	-
isotig03562	unknown [Glycine max]	516	5	1.12021e-61	0.722	0	-
isotig03596	unknown [Glycine max]	439	5	1.87005e-47	0.966	0	-
isotig03599	unknown [Glycine max]	503	5	7.08547e-55	0.758	0	-
isotig03602	unknown [Glycine max]	674	5	4.18246e-55	0.892	4	F:2 iron, 2 sulfur cluster binding; F:metal ion binding; F:electron carrier activity; P:electron transport chain	-
isotig03614	unknown [Glycine max]	513	5	3.00746e-27	0.94	3	F:electron carrier activity; F:cytochrome-c oxidase activity; C:mitochondrial respiratory chain	EC:1.9.3.1
isotig03621	unknown [Glycine max]	815	5	2.37465e-107	0.838	0	-
isotig03626	unknown [Glycine max]	492	5	1.36443e-29	0.876	0	-
isotig03629	unknown [Glycine max]	466	5	1.66939e-59	1	3	P:protein transport; F:GTP binding; P:small GTPase mediated signal transduction	-
isotig03633	unknown [Glycine max]	456	5	9.0612e-34	0.848	0	-
isotig03642	unknown [Glycine max]	445	5	3.51339e-25	0.932	3	C:ribosome; F:structural constituent of ribosome; P:translation	EC:3.6.5.3
isotig03655	unknown [Glycine max]	788	5	8.22332e-118	0.886	0	-
isotig03676	unknown [Glycine max]	573	5	5.54791e-35	0.882	0	-
isotig03678	unknown [Glycine max]	480	5	1.43999e-31	0.812	0	-
isotig03690	unknown [Glycine max]	552	5	9.1639e-29	0.71	0	-
isotig03693	unknown [Glycine max]	704	5	1.17292e-34	0.892	1	C:integral to membrane	-
isotig03705	unknown [Glycine max]	551	5	9.91846e-87	0.936	3	F:catalytic activity; P:metabolic process; F:binding	-
isotig03706	unknown [Glycine max]	416	5	2.21841e-40	0.894	0	-
isotig03712	unknown [Glycine max]	531	5	6.67162e-68	0.756	0	-
isotig03744	unknown [Glycine max]	416	5	1.10354e-31	0.902	0	-
isotig03752	unknown [Glycine max]	450	5	2.04111e-25	0.908	1	F:binding	-
isotig03758	unknown [Glycine max]	490	5	5.39013e-26	0.756	0	-
isotig03761	unknown [Glycine max]	687	5	5.49483e-106	0.986	5	C:ribosome; F:structural constituent of ribosome; F:RNA binding; P:translation; P:RNA processing	EC:3.6.5.3
isotig03762	unknown [Glycine max]	439	5	1.25778e-35	0.896	0	-
isotig03764	unknown [Glycine max]	476	5	1.70455e-56	0.798	0	-
isotig03765	unknown [Glycine max]	551	5	3.6347e-46	0.724	1	C:membrane	-
isotig03781	unknown [Glycine max]	440	5	6.42987e-48	0.832	3	F:oxidoreductase activity; P:oxidation reduction; F:binding	-
isotig03788	unknown [Glycine max]	965	5	4.15353e-101	0.934	1	C:integral to membrane	-
isotig03798	unknown [Glycine max]	745	5	1.02948e-87	0.908	4	C:cytoplasm; F:adenylate kinase activity; P:nucleotide biosynthetic process; F:ATP binding	EC:2.7.4.3
isotig00632	unknow protein	386	5	1.95809e-36	0.85	1	C:chloroplast	-
isotig00633	unknow protein	325	5	1.97649e-36	0.85	1	C:chloroplast	-
isotig00635	unknow protein	256	5	5.63363e-31	0.842	1	C:chloroplast	-
isotig00663	unknow protein	448	2	3.56746e-26	0.985	1	C:chloroplast	-
isotig01418	unknow protein	563	5	5.36879e-24	0.852	0	-
isotig01419	unknow protein	345	5	3.89731e-24	0.882	0	-
isotig01493	unknow protein	110	2	8.47777e-11	0.955	0	-
isotig01583	unknow protein	244	5	3.24099e-15	0.776	1	C:chloroplast	-
isotig01946	unknow protein	648	5	4.00149e-24	0.828	1	C:chloroplast	-
isotig02074	unknow protein	378	3	2.11379e-30	0.96	1	C:chloroplast	-
isotig02356	unknow protein	689	5	1.64006e-17	0.892	0	-
isotig02663	unknow protein	514	5	6.24191e-41	0.774	1	C:chloroplast	-
isotig03184	unknow protein	370	5	7.85499e-33	0.88	1	C:chloroplast	-
isotig03309	unknow protein	376	5	1.79609e-29	0.796	1	C:chloroplast	-
isotig03435	unknow protein	294	5	3.2703e-31	0.826	1	C:chloroplast	-
isotig03647	unknow protein	262	5	1.83429e-35	0.85	1	C:chloroplast	-
isotig03675	unknow protein	583	5	1.23116e-29	0.856	4	F:heme binding; P:oxidation reduction; F:monooxygenase activity; F:electron carrier activity	-
isotig01825	universal stress protein 1	619	5	1.49235e-73	0.9	1	P:response to stress	-
isotig03747	universal stress protein	487	5	2.95178e-48	0.954	1	P:response to stress	-
isotig02636	uncharacterized protein sll0335	502	5	1.51476e-81	0.956	0	-
isotig00527	uncharacterized protein	507	5	1.46422e-39	0.726	0	-
isotig00553	uncharacterized protein	448	5	2.35096e-13	0.87	2	C:mitochondrial respiratory chain complex III; C:plastid	-
isotig00554	uncharacterized protein	426	5	4.00339e-13	0.88	2	C:mitochondrial respiratory chain complex III; C:plastid	-
isotig00555	uncharacterized protein	539	5	1.52769e-23	0.826	2	C:mitochondrial respiratory chain complex III; C:plastid	-
isotig00556	uncharacterized protein	517	5	1.17276e-18	0.842	2	C:mitochondrial respiratory chain complex III; C:plastid	-
isotig00603	uncharacterized protein	553	5	2.66524e-28	0.804	3	C:endomembrane system; F:molecular_function; P:biological_process
isotig00604	uncharacterized protein	746	5	1.07735e-44	0.844	1	C:endomembrane system	-
isotig00691	uncharacterized protein	787	5	2.53309e-34	0.918	1	C:chloroplast	-
isotig01077	uncharacterized protein	422	5	4.59785e-25	0.916	3	F:molecular_function; P:biological_process; C:cellular_component
isotig01078	uncharacterized protein	452	5	4.54712e-25	0.916	3	F:molecular_function; P:biological_process; C:cellular_component
isotig01089	uncharacterized protein	610	5	8.74595e-64	0.832	3	F:molecular_function; C:chloroplast; P:biological_process
isotig01090	uncharacterized protein	393	5	3.20701e-18	0.674	3	F:molecular_function; C:chloroplast; P:biological_process
isotig01108	uncharacterized protein	388	5	1.02695e-25	0.904	1	C:chloroplast	-
isotig01109	uncharacterized protein	358	5	2.99501e-21	0.798	1	C:chloroplast	-
isotig01157	uncharacterized protein	464	5	6.40146e-43	0.922	1	C:chloroplast envelope	-
isotig01198	uncharacterized protein	801	5	4.37505e-82	0.872	1	C:chloroplast stroma	-
isotig01205	uncharacterized protein	542	5	4.61113e-59	0.772	3	F:molecular_function; P:biological_process; C:cellular_component
isotig01206	uncharacterized protein	412	5	4.3559e-28	0.746	3	F:molecular_function; P:biological_process; C:cellular_component
isotig01261	uncharacterized protein	479	5	3.20018e-55	0.78	2	F:protein binding; C:mitochondrion	-
isotig01262	uncharacterized protein	430	5	1.19196e-33	0.77	2	F:protein binding; C:mitochondrion	-
isotig01346	uncharacterized protein	372	5	3.4417e-23	0.898	2	C:chloroplast thylakoid membrane; C:plastoglobule	-
isotig01433	uncharacterized protein	2145	3	8.60528e-15	0.8	1	C:endomembrane system	-
isotig01434	uncharacterized protein	1333	2	8.57153e-09	0.765	1	C:endomembrane system	-
isotig01555	uncharacterized protein	625	5	5.59122e-53	0.926	1	C:chloroplast	-
isotig01573	uncharacterized protein	533	5	7.9544e-37	0.95	3	F:molecular_function; P:biological_process; C:cellular_component
isotig01644	uncharacterized protein	590	5	2.0235e-35	0.742	3	F:molecular_function; C:chloroplast; P:biological_process
isotig01678	uncharacterized protein	398	5	1.38224e-29	0.888	2	C:nuclear pore; P:transport	-
isotig01719	uncharacterized protein	504	5	1.16832e-28	0.836	2	C:endoplasmic reticulum; P:embryonic development ending in seed dormancy	-
isotig01754	uncharacterized protein	454	5	3.57888e-30	0.932	3	C:respiratory chain complex I; P:photorespiration; C:mitochondrial membrane	-
isotig01758	uncharacterized protein	602	5	1.69564e-48	0.88	2	F:molecular_function; P:biological_process
isotig01821	uncharacterized protein	489	5	5.53923e-47	0.828	1	C:chloroplast thylakoid membrane	-
isotig01828	uncharacterized protein	584	5	1.72811e-31	0.906	3	F:molecular_function; P:biological_process; C:cellular_component
isotig01927	uncharacterized protein	211	5	1.50017e-20	0.846	0	-
isotig01975	uncharacterized protein	402	5	8.8864e-29	0.848	1	C:chloroplast	-
isotig02186	uncharacterized protein	269	4	7.27216e-23	0.835	0	-
isotig02209	uncharacterized protein	566	5	3.41492e-34	0.77	3	F:molecular_function; P:biological_process; C:cellular_component
isotig02215	uncharacterized protein	599	5	1.11805e-52	0.704	1	C:chloroplast	-
isotig02277	uncharacterized protein	896	5	9.16136e-74	0.942	1	C:chloroplast envelope	-
isotig02366	uncharacterized protein	276	5	1.14873e-20	0.904	1	C:respiratory chain complex I	-
isotig02465	uncharacterized protein	396	5	7.89782e-37	0.692	0	-
isotig02506	uncharacterized protein	328	5	2.68769e-37	0.796	0	-
isotig02553	uncharacterized protein	616	5	1.92241e-26	0.824	1	C:mitochondrion	-
isotig02719	uncharacterized protein	678	5	4.18814e-51	0.7	3	F:molecular_function; P:biological_process; C:cellular_component
isotig02733	uncharacterized protein	506	5	1.46428e-55	0.832	2	C:mitochondrion; C:plastid	-
isotig02740	uncharacterized protein	473	5	2.67859e-09	0.426	3	C:endomembrane system; F:molecular_function; P:biological_process
isotig02872	uncharacterized protein	498	5	3.00467e-37	0.834	2	F:cytochrome-c oxidase activity; C:mitochondrion	EC:1.9.3.1
isotig03030	uncharacterized protein	404	5	6.60558e-16	0.92	2	C:endomembrane system; C:cytoplasmic membrane-bounded vesicle	-
isotig03059	uncharacterized protein	852	5	3.85676e-135	0.904	2	C:anchored to membrane; C:plasma membrane	-
isotig03069	uncharacterized protein	525	5	1.23724e-66	0.878	1	C:endomembrane system	-
isotig03148	uncharacterized protein	597	5	5.67591e-89	0.938	1	C:chloroplast	-
isotig03156	uncharacterized protein	348	5	4.72388e-38	0.866	3	F:molecular_function; P:biological_process; C:cellular_component
isotig03167	uncharacterized protein	397	5	3.77295e-19	0.788	0	-
isotig03332	uncharacterized protein	243	5	1.35851e-21	0.972	2	F:molecular_function; P:biological_process
isotig03540	uncharacterized protein	554	5	1.30447e-75	0.762	3	F:molecular_function; C:chloroplast; P:biological_process
isotig03662	uncharacterized protein	467	5	5.76661e-44	0.956	3	F:molecular_function; P:biological_process; C:cellular_component
isotig03733	uncharacterized protein	556	5	2.41083e-64	0.84	3	F:molecular_function; P:biological_process; C:cellular_component
isotig03748	uncharacterized protein	808	5	2.62254e-58	0.84	2	F:protein binding; C:plasma membrane	-
isotig02925	uncharacterized aarf domain-containing protein kinase	712	5	1.36937e-62	0.912	4	C:plastoglobule; P:protein amino acid phosphorylation; F:protein kinase activity; F:ATP binding	-
isotig00629	unc93 homolog a related	742	5	9.10215e-72	0.738	0	-
isotig02597	ugdh_soybn ame: full=udp-glucose 6-dehydrogenase short=udp-glc dehydrogenase short=udp- short=udpgdh	587	5	8.0495e-53	0.984	3	P:oxidation reduction; F:UDP-glucose 6-dehydrogenase activity; F:NAD or NADH binding	EC:1.1.1.22
isotig02769	udp-rhamnose:soyasaponin iii-rhamnosyltransferase	849	5	1.52034e-99	0.878	2	F:transferase activity, transferring hexosyl groups; P:metabolic process	EC:2.4.1.0
isotig01153	udp-glycose:flavonoid glycosyltransferase	805	5	9.73088e-114	0.908	2	F:transferase activity, transferring hexosyl groups; P:metabolic process	EC:2.4.1.0
isotig01154	udp-glycose:flavonoid glycosyltransferase	921	5	8.65129e-115	0.856	2	F:transferase activity, transferring hexosyl groups; P:metabolic process	EC:2.4.1.0
isotig02354	udp-glucuronosyl udp-glucosyltransferase	505	5	2.94359e-64	0.864	2	F:transferase activity, transferring hexosyl groups; P:metabolic process	EC:2.4.1.0
isotig03730	udp-glucuronosyl udp-glucosyltransferase	746	5	1.09736e-97	0.784	2	F:transferase activity, transferring hexosyl groups; P:metabolic process	EC:2.4.1.0
isotig02587	udp-glucuronate 5-	538	5	1.04905e-31	0.826	4	F:UDP-glucuronate 5'-epimerase activity; P:carbohydrate metabolic process; P:cellular metabolic process; F:coenzyme binding	EC:5.1.3.12
isotig00851	udp-glucose:isoflavone 7-o-glucosyltransferase	1563	5	1.63891e-153	0.78	2	F:transferase activity, transferring hexosyl groups; P:metabolic process	EC:2.4.1.0
isotig00548	udp-glucose:flavonoid 7-o-glucosyltransferase	263	5	5.26056e-13	0.628	1	F:transferase activity	-
isotig03078	udp-glucose 6-	783	5	2.78983e-134	0.958	3	P:oxidation reduction; F:UDP-glucose 6-dehydrogenase activity; F:NAD or NADH binding	EC:1.1.1.22
isotig03613	ucri1_tobac ame: full=cytochrome b-c1 complex subunit rieske- mitochondrial ame: full=complex iii subunit 5-1 ame: full=rieske iron-sulfur protein 1 short=risp1 ame: full=ubiquinol-cytochrome c reductase iron-sulfur subunit 1 flags: precursor	639	5	1.22923e-90	0.884	8	F:metal ion binding; C:mitochondrial inner membrane; F:ubiquinol-cytochrome-c reductase activity; C:respiratory chain; P:transport; F:2 iron, 2 sulfur cluster binding; C:integral to membrane; P:electron transport chain	EC:1.10.2.2
isotig01008	ubiqutin ligase-like protein	709	5	1.33411e-118	1	0	-
isotig02097	ubiquitin-like protein	461	5	8.71763e-37	0.924	0	-
isotig01310	ubiquitin-conjugating family protein	674	5	1.02779e-61	0.854	3	P:regulation of protein metabolic process; F:small conjugating protein ligase activity; P:post-translational protein modification	-
isotig01311	ubiquitin-conjugating family protein	770	5	2.54778e-76	0.986	3	P:regulation of protein metabolic process; F:small conjugating protein ligase activity; P:post-translational protein modification	-
isotig02276	ubiquitin-conjugating enzyme e2-17 kda	628	5	7.10103e-80	0.97	3	P:regulation of protein metabolic process; F:small conjugating protein ligase activity; P:post-translational protein modification	-
isotig00222	ubiquitin-conjugating enzyme e2	1675	5	9.9523e-61	0.992	3	P:regulation of protein metabolic process; F:small conjugating protein ligase activity; P:post-translational protein modification	-
isotig00225	ubiquitin-conjugating enzyme e2	631	5	2.60342e-71	0.992	3	P:regulation of protein metabolic process; F:small conjugating protein ligase activity; P:post-translational protein modification	-
isotig00901	ubiquitin-conjugating enzyme 1	750	5	1.85753e-68	0.998	3	P:regulation of protein metabolic process; F:small conjugating protein ligase activity; P:post-translational protein modification	-
isotig00902	ubiquitin-conjugating enzyme 1	532	5	7.88095e-69	0.998	3	P:regulation of protein metabolic process; F:small conjugating protein ligase activity; P:post-translational protein modification	-
isotig01647	ubiquitin-conjugating enzyme	532	5	3.72661e-84	0.936	4	F:ATP binding; P:regulation of protein metabolic process; F:small conjugating protein ligase activity; P:post-translational protein modification	-
isotig02395	ubiquitin-conjugating enzyme	425	5	3.04277e-53	0.99	3	P:regulation of protein metabolic process; F:small conjugating protein ligase activity; P:post-translational protein modification	-
isotig02581	ubiquitin-conjugating enzyme	795	5	3.89619e-83	0.996	3	P:regulation of protein metabolic process; F:small conjugating protein ligase activity; P:post-translational protein modification	-
isotig03560	ubiquitin-conjugating enzyme	586	5	1.41102e-73	0.978	3	P:regulation of protein metabolic process; F:small conjugating protein ligase activity; P:post-translational protein modification	-
isotig03572	ubiquitin ligase	482	5	1.80896e-50	0.976	7	F:protein binding; P:multicellular organismal development; P:protein ubiquitination; P:ubiquitin-dependent protein catabolic process; F:ubiquitin-protein ligase activity; C:nucleus; F:zinc ion binding	EC:6.3.2.19
isotig02231	ubiquitin fusion protein	645	5	3.41541e-62	0.996	4	C:ribosome; F:structural constituent of ribosome; C:nucleus; P:translation	EC:3.6.5.3
isotig02434	ubiquitin fusion protein	305	5	4.52409e-25	0.996	4	C:ribosome; F:structural constituent of ribosome; C:nucleus; P:translation	EC:3.6.5.3
isotig02284	ubiquitin carrier-like protein	633	5	3.16126e-83	0.998	3	P:regulation of protein metabolic process; F:small conjugating protein ligase activity; P:post-translational protein modification	-
isotig01677	ubiquitin carboxyl-terminal	473	5	8.19255e-67	0.864	3	P:ubiquitin-dependent protein catabolic process; F:cysteine-type peptidase activity; F:ubiquitin thiolesterase activity	EC:3.1.2.15
isotig01416	ubiquitin activating enzyme	730	5	1.9733e-35	0.956	5	F:ATP binding; F:small protein activating enzyme activity; P:auxin biosynthetic process; P:protein modification process; F:ligase activity	-
isotig00639	ubiquitin [Metarhizium anisopliae ARSEF 23]	455	5	1.95925e-36	0.882	0	-
isotig01009	ubiquitin 11	614	5	9.45391e-74	0.994	0	-
isotig02426	ubiquitin	285	5	1.43734e-26	1	2	C:nucleus; C:cytoplasm	-
isotig03170	ubiquinol-cytochrome c reductase complex 14 kda protein	598	5	8.03106e-43	0.946	2	P:mitochondrial electron transport, ubiquinol to cytochrome c; F:ubiquinol-cytochrome-c reductase activity	EC:1.10.2.2
isotig00981	u603_orysj ame: full=upf0603 protein chloroplastic flags: precursor	383	5	6.52949e-40	0.974	1	C:plastid	-
isotig00982	u603_orysj ame: full=upf0603 protein chloroplastic flags: precursor	231	5	7.31964e-15	0.928	1	C:plastid	-
isotig02993	u5 small nuclear an rna helicase	505	5	1.01405e-56	0.94	6	C:cytoplasm; P:auxin biosynthetic process; F:ATP-dependent helicase activity; F:nucleic acid binding; F:ATP binding; C:nucleus	-
isotig02896	u497d_soybn ame: full=upf0497 membrane protein 13	602	5	7.05626e-51	0.774	1	C:integral to membrane	-
isotig00660	u4 u6 small nuclear ribonucleoprotein	441	5	1.42538e-42	0.97	2	F:nucleic acid binding; C:ribonucleoprotein complex	-
isotig01775	u2 snrnp auxiliary small	1140	5	8.38719e-100	0.814	4	F:RNA binding; C:nucleus; F:nucleotide binding; F:zinc ion binding	-
contig03360	type receptor kinase	559	5	2.94162e-92	0.966	7	P:auxin biosynthetic process; F:receptor activity; P:protein amino acid phosphorylation; F:non-membrane spanning protein tyrosine kinase activity; F:ATP binding; P:cell wall macromolecule catabolic process; F:protein serine/threonine kinase activity	EC:2.7.10.2; EC:2.7.11.0
isotig00800	type ii sk2 dehydrin	469	5	3.07129e-13	0.776	2	P:response to water; P:response to stress	-
isotig00801	type ii sk2 dehydrin	411	5	3.03058e-13	0.776	2	P:response to water; P:response to stress	-
isotig00197	type 2 metallothionein	726	5	1.40432e-25	0.94	1	F:metal ion binding	-
isotig00565	tubulin beta	1325	5	1.00658e-110	0.998	6	P:microtubule-based movement; F:GTP binding; P:protein polymerization; F:structural molecule activity; F:GTPase activity; C:microtubule	EC:3.6.5.1; EC:3.6.5.2; EC:3.6.5.3; EC:3.6.5.4
isotig00566	tubulin beta	904	5	2.12683e-110	0.998	6	P:microtubule-based movement; F:GTP binding; P:protein polymerization; F:structural molecule activity; F:GTPase activity; C:microtubule	EC:3.6.5.1; EC:3.6.5.2; EC:3.6.5.3; EC:3.6.5.4
isotig00621	tubulin beta	1681	5	0	0.92	6	P:microtubule-based movement; F:GTP binding; P:protein polymerization; F:structural molecule activity; F:GTPase activity; C:microtubule	EC:3.6.5.1; EC:3.6.5.2; EC:3.6.5.3; EC:3.6.5.4
isotig00622	tubulin beta	1522	5	0	0.96	6	P:microtubule-based movement; F:GTP binding; P:protein polymerization; F:structural molecule activity; F:GTPase activity; C:microtubule	EC:3.6.5.1; EC:3.6.5.2; EC:3.6.5.3; EC:3.6.5.4
isotig03582	tubulin alpha-3 alpha-5 chain	717	5	1.43484e-83	0.986	11	F:structural constituent of cytoskeleton; P:microtubule-based movement; F:GTP binding; C:tubulin complex; P:response to cadmium ion; C:plasma membrane; P:cellular response to gravity; P:protein polymerization; C:cytosol; F:GTPase activity; C:microtubule	EC:3.6.5.1; EC:3.6.5.2; EC:3.6.5.3; EC:3.6.5.4
isotig03461	trna-dihydrouridine synthase	497	5	4.96413e-48	0.798	4	F:FAD binding; P:oxidation reduction; F:tRNA dihydrouridine synthase activity; P:tRNA processing	-
isotig00727	triosephosphate isomerase	1274	5	3.97934e-117	0.948	3	P:metabolic process; F:triose-phosphate isomerase activity; F:acyltransferase activity	EC:5.3.1.1
isotig00729	triosephosphate isomerase	1115	5	3.26176e-117	0.948	3	P:metabolic process; F:triose-phosphate isomerase activity; F:acyltransferase activity	EC:5.3.1.1
isotig01016	triosephosphate isomerase	1046	5	1.60788e-155	0.886	13	P:multicellular organism reproduction; P:reductive pentose-phosphate cycle; P:primary root development; C:mitochondrion; P:triglyceride mobilization; P:glycerol catabolic process; P:chloroplast organization; C:thylakoid; F:triose-phosphate isomerase activity; F:protein binding; C:chloroplast stroma; P:glyceraldehyde-3-phosphate biosynthetic process; C:apoplast	EC:5.3.1.1
isotig00054	triose phosphate phosphate chloroplast	925	5	4.14466e-141	0.886	4	C:chloroplast membrane; C:integral to membrane; P:transport; F:transporter activity	-
isotig00055	triose phosphate phosphate chloroplast	839	5	1.0597e-97	0.864	4	C:chloroplast membrane; C:integral to membrane; P:transport; F:transporter activity	-
isotig00059	triose phosphate phosphate chloroplast	879	5	5.4568e-140	0.886	4	C:chloroplast membrane; C:integral to membrane; P:transport; F:transporter activity	-
isotig00060	triose phosphate phosphate chloroplast	793	5	1.38606e-96	0.864	4	C:chloroplast membrane; C:integral to membrane; P:transport; F:transporter activity	-
isotig02748	trehalose-6-phosphate synthase	601	5	7.57614e-65	0.88	3	F:trehalose-phosphatase activity; F:alpha,alpha-trehalose-phosphate synthase (UDP-forming) activity; P:trehalose biosynthetic process	EC:3.1.3.12; EC:2.4.1.15
isotig01580	trehalose 6-phosphate phosphatase	477	5	6.68829e-45	0.934	2	F:catalytic activity; P:trehalose biosynthetic process	-
isotig03225	transport protein sec61	360	5	1.04095e-21	0.976	3	F:P-P-bond-hydrolysis-driven protein transmembrane transporter activity; C:membrane; P:protein targeting	-
isotig02618	transport inhibitor response 1	722	5	6.04408e-106	0.94	0	-
isotig01356	transmembrane transporter	381	5	2.57361e-28	0.828	1	C:integral to membrane	-
isotig02739	transmembrane transporter	936	5	4.39404e-98	0.958	1	C:integral to membrane	-
isotig03009	transmembrane emp24 domain-containing protein 3 precursor	497	5	2.12846e-91	0.936	2	P:transport; C:integral to membrane	-
isotig03796	transmembrane clptm1 family protein	622	5	2.12958e-81	0.784	1	C:integral to membrane
isotig03728	transmembrane amino acid transporter-like protein	408	5	7.01769e-51	0.882	4	C:integral to membrane; P:amino acid transport; F:amino acid transmembrane transporter activity; C:plasma membrane	-
isotig00788	transmembrane amino acid transporter family protein	1000	5	4.13805e-84	0.866	4	C:vacuole; P:amino acid transport; F:amino acid transmembrane transporter activity; C:plasma membrane	-
isotig00789	transmembrane amino acid transporter family protein	778	5	1.59468e-76	0.882	4	C:vacuole; P:amino acid transport; F:amino acid transmembrane transporter activity; C:plasma membrane	-
isotig02439	translocon tic40	456	2	2.24743e-08	0.66	1	F:protein binding	-
isotig01776	translationally controlled tumor protein	844	5	5.55765e-70	0.942	1	C:cytoplasm	-
isotig01730	translational initiation factor eif1	657	5	1.35763e-55	0.976	2	P:translational initiation; F:translation initiation factor activity	-
isotig03080	translation initiation factor-related	483	4	3.88017e-40	0.6325	1	F:translation initiation factor activity
isotig02665	translation initiation factor if-	551	5	1.20112e-65	0.898	4	P:translational initiation; C:cell wall; F:translation initiation factor activity; C:chloroplast	-
isotig00966	translation initiation factor eif-1a-like	474	5	7.68696e-41	0.996	3	F:RNA binding; P:translational initiation; F:translation initiation factor activity	-
isotig01774	translation initiation factor	484	5	3.83544e-80	0.968	4	P:auxin biosynthetic process; F:ATP-dependent helicase activity; F:ATP binding; F:translation initiation factor activity	-
isotig01705	translation initiation	559	5	9.78415e-79	0.984	3	F:ribosome binding; P:mature ribosome assembly; F:translation initiation factor activity	-
isotig02466	translation initiation	466	5	3.61891e-38	0.944	0	-
isotig03709	translation initiation	1258	5	0	0.956	1	F:translation initiation factor activity	-
isotig02386	translation elongation factor	409	5	7.68515e-41	0.982	5	F:translation elongation factor activity; F:GTP binding; C:chloroplast; P:translational elongation; F:GTPase activity	EC:3.6.5.1; EC:3.6.5.2; EC:3.6.5.3; EC:3.6.5.4
isotig02788	translation elongation factor	1236	5	2.59603e-174	0.894	5	F:translation elongation factor activity; F:GTP binding; C:chloroplast; P:translational elongation; F:GTPase activity	EC:3.6.5.1; EC:3.6.5.2; EC:3.6.5.3; EC:3.6.5.4
isotig01388	transitional endoplasmic reticulum	1137	5	1.82674e-104	0.88	3	F:microtubule-severing ATPase activity; F:ATP binding; P:auxin biosynthetic process	EC:3.6.4.3
isotig01389	transitional endoplasmic reticulum	1154	5	9.19889e-104	0.88	3	F:microtubule-severing ATPase activity; F:ATP binding; P:auxin biosynthetic process	EC:3.6.4.3
isotig02634	transitional endoplasmic reticulum	551	5	3.82818e-96	0.998	6	P:auxin biosynthetic process; C:plasma membrane; P:cell cycle; F:ATP binding; F:microtubule-severing ATPase activity; P:cell division	EC:3.6.4.3
isotig02857	transitional endoplasmic reticulum	716	5	6.9551e-131	0.982	3	F:microtubule-severing ATPase activity; F:ATP binding; P:auxin biosynthetic process	EC:3.6.4.3
isotig01801	transcription factor e2 dimerization partner protein	504	5	2.83133e-83	0.944	3	C:transcription factor complex; F:transcription factor activity; P:regulation of transcription, DNA-dependent	-
isotig01238	transcription factor c2h2	648	5	7.88201e-24	0.866	2	F:zinc ion binding; F:DNA binding	-
isotig01804	transcription factor ap2-erebp	481	2	1.71289e-08	0.845	3	F:transcription factor activity; C:nucleus; P:regulation of transcription, DNA-dependent	-
isotig02539	transcription factor	664	5	4.50133e-30	0.622	1	F:DNA binding	-
isotig02755	transcription factor	494	5	5.3159e-58	0.95	0	-
isotig03230	transcription factor	464	4	5.27329e-21	0.5975	6	F:sequence-specific DNA binding; P:transcription; P:regulation of transcription; C:nucleus; F:transcription factor activity; F:DNA binding
isotig03328	transcription factor	658	5	7.50159e-30	0.888	5	F:sequence-specific DNA binding; F:protein dimerization activity; F:transcription factor activity; C:nucleus; P:regulation of transcription, DNA-dependent	-
isotig03671	transcription factor	864	5	1.30771e-97	0.796	4	F:sequence-specific DNA binding; P:regulation of transcription; F:transcription factor activity; C:nucleus	-
isotig00373	transcription elongation factor 1	362	5	1.90147e-15	0.976	1	F:translation elongation factor activity	-
isotig00371	transcription elongation	509	5	5.6029e-15	0.94	1	F:translation elongation factor activity	-
isotig03482	trafficking protein particle complex	480	5	3.67566e-71	0.944	0	-
isotig02854	tpt_pea ame: full=triose phosphate phosphate chloroplastic short=ctpt ame: full=e30 ame: full=p36 flags: precursor	515	5	4.94576e-38	0.972	4	C:chloroplast membrane; C:integral to membrane; P:transport; F:transporter activity	-
isotig02913	tpa_inf: aquaporin sip1 2	552	5	1.17984e-76	0.918	3	P:transport; C:integral to membrane; F:transporter activity	-
isotig03499	tonoplast intrinsic protein	1150	5	6.91513e-118	0.95	3	P:transmembrane transport; C:integral to membrane; F:transporter activity	-
isotig03172	thylakoid-bound ascorbate peroxidase	451	5	1.08229e-26	0.918	4	F:heme binding; P:oxidation reduction; F:peroxidase activity; P:response to oxidative stress	EC:1.11.1.7
isotig01123	thylakoid membrane phosphoprotein 14 chloroplast	362	5	5.71191e-20	0.91	0	-
isotig01124	thylakoid membrane phosphoprotein 14 chloroplast	381	5	5.74671e-20	0.91	0	-
isotig01820	thylakoid lumenal kda chloroplast expressed	765	5	4.89668e-96	0.924	1	C:plastid	-
isotig03124	thylakoid lumenal kda chloroplast	593	5	1.41334e-60	0.892	4	C:oxygen evolving complex; F:calcium ion binding; P:photosynthesis; C:extrinsic to membrane	-
isotig01778	thylakoid lumenal 19 kda chloroplast	429	5	1.73376e-39	0.866	4	C:oxygen evolving complex; F:calcium ion binding; P:photosynthesis; C:extrinsic to membrane	-
isotig00737	thylakoid lumenal	742	5	1.14078e-46	0.896	1	C:plastid	-
isotig00738	thylakoid lumenal	656	5	8.71658e-47	0.896	1	C:plastid	-
isotig03273	thylakoid lumen chloroplast precursor	395	5	1.64707e-14	0.918	4	C:oxygen evolving complex; F:calcium ion binding; P:photosynthesis; C:extrinsic to membrane	-
isotig02730	threonyl-trna threonine--trna ligase	515	5	2.67633e-84	0.914	6	C:mitochondrion; P:embryonic development ending in seed dormancy; P:threonyl-tRNA aminoacylation; F:threonine-tRNA ligase activity; F:ATP binding; C:chloroplast stroma	EC:6.1.1.3
isotig03724	threonyl-trna synthetase	490	5	2.01994e-73	0.92	4	C:cytoplasm; F:threonine-tRNA ligase activity; F:ATP binding; P:threonyl-tRNA aminoacylation	EC:6.1.1.3
isotig00567	threonine synthase	300	5	6.09439e-46	0.94	3	P:threonine biosynthetic process; F:pyridoxal phosphate binding; F:threonine synthase activity	EC:4.2.3.1
isotig03624	threonine synthase	523	5	4.2849e-80	0.928	4	P:threonine biosynthetic process; F:pyridoxal phosphate binding; F:threonine synthase activity; C:chloroplast	EC:4.2.3.1
isotig03564	threonine dehydratase	434	5	3.21728e-47	0.97	3	F:pyridoxal phosphate binding; P:isoleucine biosynthetic process; F:L-threonine ammonia-lyase activity	EC:4.3.1.19
isotig01856	thiosulfate sulfurtransferase	537	5	4.49799e-75	0.884	3	F:3-mercaptopyruvate sulfurtransferase activity; F:thiosulfate sulfurtransferase activity; P:sulfate transport	EC:2.8.1.2; EC:2.8.1.1
isotig02442	thioredoxin-like protein	447	5	1.46573e-31	0.922	4	P:cell redox homeostasis; F:oxidoreductase activity; F:antioxidant activity; C:chloroplast	-
isotig03130	thioredoxin x	478	5	2.70284e-62	0.894	4	P:cell redox homeostasis; F:electron carrier activity; F:protein disulfide oxidoreductase activity; P:glycerol ether metabolic process	-
isotig01492	thioredoxin m2	609	5	4.04385e-77	0.826	5	P:cell redox homeostasis; F:electron carrier activity; F:protein disulfide oxidoreductase activity; P:glycerol ether metabolic process; C:chloroplast	-
isotig02548	thioredoxin m -	747	5	4.11138e-60	0.76	5	P:cell redox homeostasis; F:electron carrier activity; F:protein disulfide oxidoreductase activity; P:glycerol ether metabolic process; C:chloroplast	-
isotig00975	thioredoxin fold	550	5	1.46486e-71	0.948	2	P:cell redox homeostasis; F:oxidoreductase activity	-
isotig00976	thioredoxin fold	550	5	2.75622e-78	0.95	2	P:cell redox homeostasis; F:oxidoreductase activity	-
isotig02786	thioredoxin family protein	1120	5	2.07039e-103	0.826	4	F:electron carrier activity; P:cell redox homeostasis; F:protein disulfide oxidoreductase activity; C:chloroplast thylakoid membrane	-
isotig01597	thioredoxin f	718	5	6.04231e-74	0.858	2	P:cell redox homeostasis; C:plastid	-
isotig01150	thioredoxin domain 2 thioredoxin fold	1236	5	2.48106e-100	0.8	1	P:cell redox homeostasis	-
isotig01812	thiol:disulfide interchange protein	830	5	1.36107e-81	0.896	1	P:cell redox homeostasis	-
contig02484	thiol-disulphide oxidoreductase dcc	582	5	1.53887e-64	0.926	0	-
isotig01605	thiazole biosynthetic enzyme	1202	5	4.15404e-153	0.89	1	P:thiamin biosynthetic process	-
isotig00345	thiamine biosynthesis protein variant l1	485	5	2.28005e-32	0.9	2	F:lyase activity; P:thiamin biosynthetic process	-
isotig00458	thiamin biosynthetic enzyme	1276	5	2.87521e-99	0.968	1	P:thiamin biosynthetic process	-
isotig00459	thiamin biosynthetic enzyme	970	5	1.89739e-99	0.968	1	P:thiamin biosynthetic process	-
isotig02227	thaumatin-like protein	468	5	3.05e-37	0.838	1	C:extracellular region	-
isotig02895	thaumatin-like protein	520	5	3.23032e-56	0.76	0	-
isotig01987	tgf-beta type i ii extracellular region	218	5	7.41283e-12	0.892	4	F:receptor activity; C:membrane; P:oligopeptide transport; F:transporter activity	-
isotig03743	tgf-beta type i ii extracellular region	517	5	2.94226e-70	0.854	4	C:integral to membrane; P:oligopeptide transport; F:receptor activity; F:transporter activity	-
isotig01839	tgf-beta inducible protein	370	5	2.29511e-52	0.96	0	-
isotig02824	tex transcription accessory	1396	5	6.89465e-158	0.906	5	C:ribosome; F:structural constituent of ribosome; F:RNA binding; C:chloroplast; P:translation	EC:3.6.5.3
isotig00499	tetratricopeptide repeat domain-containing protein	544	5	1.21001e-22	0.586	3	F:binding; C:membrane; P:response to oxidative stress
isotig02608	tetratricopeptide repeat	480	5	1.09238e-63	0.89	2	F:zinc ion binding; F:calcium ion binding	-
isotig02898	tetratricopeptide repeat	507	5	4.56225e-33	0.914	1	F:binding	-
isotig03150	tetrapyrrole-binding chloroplast	494	5	1.03987e-45	0.772	0	-
isotig02477	temperature-induced lipocalin	826	5	3.23122e-67	0.88	3	F:transporter activity; F:binding; P:transport	-
isotig02271	tcp1 protein	506	1	2.06315e-14	0.81	0	-
isotig01328	tcp domain class transcription factor	740	5	2.14685e-69	0.912	0	-
isotig01329	tcp domain class transcription factor	795	5	1.24179e-113	0.954	5	C:cytoplasm; P:auxin biosynthetic process; P:protein folding; F:ATP binding; F:unfolded protein binding	-
isotig03443	tcp domain class transcription factor	289	5	2.52803e-23	0.976	5	C:cytoplasm; P:auxin biosynthetic process; P:protein folding; F:ATP binding; F:unfolded protein binding	-
isotig02472	tbp-associated factor ii 15	511	5	4.11569e-13	0.952	4	F:RNA polymerase II transcription factor activity; F:transcription factor activity; P:transcription initiation; C:nucleus	-
isotig02871	tbb_cicar ame: full=tubulin beta chain ame: full=beta-tubulin	1815	5	0	0.982	6	P:microtubule-based movement; F:GTP binding; P:protein polymerization; F:structural molecule activity; F:GTPase activity; C:microtubule	EC:3.6.5.1; EC:3.6.5.2; EC:3.6.5.3; EC:3.6.5.4
isotig00620	tbb1_maize ame: full=tubulin beta-1 chain ame: full=beta-1-tubulin	1304	5	0	0.98	6	P:microtubule-based movement; F:GTP binding; P:protein polymerization; F:structural molecule activity; F:GTPase activity; C:microtubule	EC:3.6.5.1; EC:3.6.5.2; EC:3.6.5.3; EC:3.6.5.4
isotig00961	t-protein of the glycine decarboxylase complex	1321	5	0	0.956	5	P:glycine catabolic process; F:aminomethyltransferase activity; F:transaminase activity; C:glycine cleavage complex; C:mitochondrion	EC:2.1.2.10; EC:2.6.1.0
isotig01266	synechocystis ycf37-like protein	800	5	3.05572e-27	0.788	1	C:chloroplast thylakoid lumen	-
isotig00450	swt14_orysi ame: full=bidirectional sugar transporter sweet14 short= 14	1150	5	2.53864e-75	0.846	2	C:cytoplasmic membrane-bounded vesicle; C:integral to membrane	-
isotig00451	swt14_orysi ame: full=bidirectional sugar transporter sweet14 short= 14	1260	5	2.89802e-75	0.846	2	C:cytoplasmic membrane-bounded vesicle; C:integral to membrane	-
isotig02516	superoxide dismutase	894	5	1.59849e-110	0.918	5	F:metal ion binding; C:mitochondrial matrix; F:superoxide dismutase activity; P:oxidation reduction; P:superoxide metabolic process	EC:1.15.1.1
isotig00279	sulfite reductase	942	5	1.78792e-131	0.922	4	F:heme binding; P:oxidation reduction; F:sulfite reductase (ferredoxin) activity; F:4 iron, 4 sulfur cluster binding	EC:1.8.7.1
isotig00281	sulfite reductase	560	5	4.42257e-55	0.95	4	F:heme binding; P:oxidation reduction; F:sulfite reductase (ferredoxin) activity; F:4 iron, 4 sulfur cluster binding	EC:1.8.7.1
isotig00673	sulfite exporter family protein	1242	5	2.4566e-116	0.652	2	C:integral to membrane; C:endomembrane system
isotig01290	sulfate transporter	312	5	1.26243e-22	0.94	4	C:integral to membrane; F:secondary active sulfate transmembrane transporter activity; P:sulfate transport; P:transmembrane transport	-
isotig03153	sulfate transporter	447	4	1.12749e-15	0.9375	3	P:transmembrane transport; C:integral to membrane; F:transporter activity	-
isotig03180	sulfate transporter	432	5	1.68412e-49	0.926	4	C:integral to membrane; F:secondary active sulfate transmembrane transporter activity; P:sulfate transport; P:transmembrane transport	-
isotig03556	sulfate bicarbonate oxalate exchanger and transporter sat-1	496	5	1.25362e-75	0.936	4	C:integral to membrane; F:secondary active sulfate transmembrane transporter activity; P:sulfate transport; P:transmembrane transport	-
isotig02384	sugar transporter spinster transmembrane protein	163	5	2.1932e-19	0.924	3	P:transmembrane transport; P:carbohydrate transport; C:integral to membrane	-
isotig02970	sucrose transport protein suf1	518	5	6.34622e-65	0.914	4	F:sucrose transmembrane transporter activity; C:integral to plasma membrane; P:sucrose transport; P:transmembrane transport	-
isotig02513	sucrose synthase	561	5	2.74813e-69	0.948	4	F:sucrose-phosphate synthase activity; F:sucrose synthase activity; P:biosynthetic process; P:sucrose metabolic process	EC:2.4.1.14; EC:2.4.1.13
isotig02563	sucrose synthase	453	5	9.58927e-84	0.988	4	P:nodulation; F:sucrose synthase activity; P:biosynthetic process; P:sucrose metabolic process	EC:2.4.1.13
isotig03064	sucrose synthase	502	5	9.63718e-81	0.972	4	P:nodulation; F:sucrose synthase activity; P:biosynthetic process; P:sucrose metabolic process	EC:2.4.1.13
isotig03243	sucrose proton symporter	407	5	4.68174e-38	0.946	4	F:sucrose transmembrane transporter activity; C:integral to plasma membrane; P:sucrose transport; P:transmembrane transport	-
isotig00489	sucrose phosphate synthase	748	5	8.09863e-24	0.992	3	F:sucrose-phosphate synthase activity; P:biosynthetic process; P:sucrose metabolic process	EC:2.4.1.14
isotig00491	sucrose phosphate synthase	483	5	2.98476e-24	0.992	3	F:sucrose-phosphate synthase activity; P:biosynthetic process; P:sucrose metabolic process	EC:2.4.1.14
isotig02876	succinyl- ligase beta subunit	520	5	4.06829e-68	0.946	6	F:succinate-CoA ligase (GDP-forming) activity; F:copper ion binding; P:response to cadmium ion; F:ATP binding; P:metabolic process; C:mitochondrion	EC:6.2.1.4
isotig03649	succinate-semialdehyde dehydrogenase	509	5	1.28025e-43	0.936	10	F:copper ion binding; P:gamma-aminobutyric acid catabolic process; P:glutamate decarboxylation to succinate; P:oxygen and reactive oxygen species metabolic process; P:response to light stimulus; F:succinate-semialdehyde dehydrogenase activity; F:3-chloroallyl aldehyde dehydrogenase activity; P:response to heat; F:NAD or NADH binding; C:mitochondrial matrix	EC:1.2.1.24
isotig02998	succinate dehydrogenase 1-1	603	5	5.62242e-108	0.988	5	F:electron carrier activity; P:tricarboxylic acid cycle; F:FAD binding; F:succinate dehydrogenase (ubiquinone) activity; P:electron transport chain	EC:1.3.5.1
isotig01365	subtilisin-like protease c1	664	5	5.45168e-60	0.752	4	P:negative regulation of catalytic activity; P:proteolysis; F:identical protein binding; F:serine-type endopeptidase activity	EC:3.4.21.0
contig03161	subtilase family protein	687	5	2.34094e-56	0.66	4	C:vacuole; C:plant-type cell wall; C:apoplast; C:plasma membrane	-
isotig03111	structural constituent of ribosome	466	5	3.37152e-52	0.898	1	C:chloroplast inner membrane	-
isotig03702	stress-induced hydrophobic peptide	459	5	4.96366e-24	0.972	1	C:integral to membrane	-
isotig02626	stress enhanced protein 2	556	5	5.29564e-61	0.738	6	P:photosynthesis, light harvesting; F:protein binding; F:transcription factor activity; F:chlorophyll binding; P:ovule development; C:chloroplast thylakoid membrane	-
isotig02081	stearoyl-acyl carrier protein desaturase	1235	5	1.39065e-127	0.968	5	P:fatty acid biosynthetic process; F:transition metal ion binding; P:oxidation reduction; F:acyl-[acyl-carrier-protein] desaturase activity; C:chloroplast	EC:1.14.19.2
isotig03692	starch branching enzyme	540	5	1.85123e-100	0.958	4	F:1,4-alpha-glucan branching enzyme activity; P:carbohydrate metabolic process; F:hydrolase activity, hydrolyzing O-glycosyl compounds; F:cation binding	EC:2.4.1.18; EC:3.2.1.0
isotig03152	squalene monooxygenase 1	966	5	1.39392e-146	0.974	5	C:cytoplasmic membrane-bounded vesicle; P:oxidation reduction; F:squalene monooxygenase activity; C:integral to membrane; F:FAD binding	EC:1.14.99.7
isotig01075	squalene epoxidase	452	5	1.14831e-52	0.95	4	F:squalene monooxygenase activity; F:FAD binding; C:integral to membrane; P:oxidation reduction	EC:1.14.99.7
isotig01076	squalene epoxidase	611	5	1.89156e-50	0.968	4	F:squalene monooxygenase activity; F:FAD binding; C:integral to membrane; P:oxidation reduction	EC:1.14.99.7
isotig01790	spore coat	543	5	4.53448e-70	0.796	4	F:copper ion binding; F:bilirubin oxidase activity; P:oxidation reduction; C:viral capsid	EC:1.3.3.5
isotig02693	splicing factor-like protein	484	5	3.37563e-60	0.934	2	F:nucleic acid binding; F:nucleotide binding	-
isotig03734	splicing factor 3b subunit 5-like protein	545	5	2.68314e-38	0.978	0	-
contig02059	speckle-type poz	652	5	2.55149e-99	0.94	1	F:protein binding	-
isotig02711	spd1_pea ame: full=spermidine synthase 1 short=spdsy 1 ame: full=putrescine aminopropyltransferase 1	454	5	5.83112e-73	0.96	2	F:spermidine synthase activity; P:spermidine biosynthetic process	EC:2.5.1.16
isotig01177	soul heme-binding family protein	581	5	3.85254e-54	0.852	0	-
isotig01698	soul heme-binding family protein	494	5	2.2438e-40	0.894	0	-
isotig03125	sorbitol-like transporter	697	5	1.63971e-73	0.802	3	F:substrate-specific transmembrane transporter activity; C:integral to membrane; P:transmembrane transport	-
isotig02239	sorbitol related enzyme	982	5	4.97571e-134	0.772	3	F:zinc ion binding; P:oxidation reduction; F:oxidoreductase activity	-
isotig03773	soluble starch synthase 1	424	5	2.42776e-26	0.84	2	P:glycogen biosynthetic process; F:starch synthase activity	EC:2.4.1.21
contig04629	solanesyl diphosphate synthase	900	5	3.6561e-62	0.926	4	C:cyanelle; P:isoprenoid biosynthetic process; F:transferase activity, transferring alkyl or aryl (other than methyl) groups; P:photosynthesis	-
isotig00015	solanesyl diphosphate	1382	5	3.30852e-104	0.824	4	C:cyanelle; P:isoprenoid biosynthetic process; F:trans-hexaprenyltranstransferase activity; P:photosynthesis	EC:2.5.1.30
isotig01199	sodium-dependent phosphate transport	263	5	1.80803e-13	0.994	1	P:transmembrane transport	-
isotig01200	sodium-dependent phosphate transport	315	5	2.28687e-32	0.96	1	P:transmembrane transport	-
isotig00381	sodium-and lithium-tolerant 1	472	5	3.58679e-38	0.876	1	P:hyperosmotic salinity response	-
isotig02671	sodium hydrogen exchanger	726	5	2.35684e-81	0.856	4	C:integral to membrane; P:cation transport; P:transmembrane transport; F:solute:hydrogen antiporter activity	-
isotig01165	snare protein	450	5	8.53582e-40	0.992	2	C:integral to membrane; P:vesicle-mediated transport	-
isotig01166	snare protein	452	5	8.53582e-40	0.992	2	C:integral to membrane; P:vesicle-mediated transport	-
isotig01747	small rubber particle	786	5	2.70352e-73	0.84	0	-
isotig00227	small nuclear ribonucleoprotein	651	5	2.97395e-31	0.992	2	F:nucleic acid binding; C:ribonucleoprotein complex	-
isotig00702	skp1-like b	504	5	9.23571e-34	0.936	2	P:ubiquitin-dependent protein catabolic process; F:protein binding	-
isotig02710	skp1 component-like 1	448	5	4.7151e-30	0.99	2	P:ubiquitin-dependent protein catabolic process; F:protein binding	-
isotig00937	single-stranded nucleic acid binding r3h	600	5	2.07628e-56	0.922	1	F:nucleic acid binding	-
isotig00938	single-stranded nucleic acid binding r3h	553	5	2.65236e-44	0.91	1	F:nucleic acid binding	-
isotig02350	signal peptidase	426	5	7.77694e-25	0.634	2	C:membrane; F:peptidase activity	-
isotig01478	sigma factor sigb regulation protein	595	5	1.38677e-63	0.922	1	F:carboxylesterase activity	EC:3.1.1.0; EC:3.1.1.1
isotig01479	sigma factor sigb regulation protein	560	5	1.16114e-63	0.922	1	F:carboxylesterase activity	EC:3.1.1.0; EC:3.1.1.1
isotig02234	sigma factor sigb regulation protein	459	5	3.91317e-37	0.94	1	F:carboxylesterase activity	EC:3.1.1.0; EC:3.1.1.1
isotig02953	sieve element occlusion s	614	5	1.4029e-93	0.824	0	-
isotig00780	short-chain dehydrogenase tic32	443	5	1.37102e-61	0.888	3	P:oxidation reduction; F:protochlorophyllide reductase activity; F:binding	EC:1.3.1.33
isotig00781	short-chain dehydrogenase tic32	363	5	1.95094e-28	0.956	3	P:oxidation reduction; F:protochlorophyllide reductase activity; F:binding	EC:1.3.1.33
isotig01685	short-chain dehydrogenase reductase sdr	783	5	2.7254e-83	0.794	3	F:oxidoreductase activity; P:oxidation reduction; F:binding	-
isotig03780	short-chain dehydrogenase reductase family protein	723	5	1.14961e-57	0.764	3	P:oxidation reduction; F:oxidoreductase activity; F:binding	-
isotig03017	short chain alcohol	746	5	8.17283e-77	0.84	3	P:oxidation reduction; F:3-oxoacyl-[acyl-carrier-protein] reductase activity; F:binding	EC:1.1.1.100
isotig03126	short chain alcohol	587	5	1.17781e-77	0.854	3	P:oxidation reduction; F:3-oxoacyl-[acyl-carrier-protein] reductase activity; F:binding	EC:1.1.1.100
isotig03147	shaggy-related protein kinase zeta	507	5	3.12303e-74	0.952	5	P:protein amino acid phosphorylation; F:kinase activity; F:protein binding; P:regulation of protein localization; P:brassinosteroid mediated signaling pathway	-
isotig02579	seven transmembrane mlo family protein	643	5	2.82458e-26	0.646	2	C:integral to membrane; P:cell death	-
isotig00899	serine-threonine protein plant-	454	5	1.02099e-39	0.918	4	F:kinase activity; P:oxidation reduction; F:protein binding; F:2-alkenal reductase activity	EC:1.3.1.74
isotig01260	serine-threonine protein plant-	1284	5	2.51033e-143	0.816	4	F:receptor activity; P:protein amino acid phosphorylation; F:ATP binding; F:protein serine/threonine kinase activity	EC:2.7.11.0
isotig02562	serine-threonine protein plant-	556	4	1.01036e-19	0.825	4	F:sugar binding; P:protein amino acid phosphorylation; F:protein kinase activity; F:ATP binding	-
isotig03036	serine threonine-protein phosphatase pp2a-4 catalytic subunit	657	5	3.67155e-77	0.994	5	P:cell cycle; F:metal ion binding; F:protein serine/threonine phosphatase activity; C:cytoplasm; C:nucleus	-
isotig03161	serine threonine protein phosphatase 5	608	5	3.5727e-110	0.976	10	P:protein amino acid dephosphorylation; F:phospholipase C activity; P:lipid metabolic process; P:intracellular signaling pathway; C:nuclear membrane; C:integral to membrane; F:metal ion binding; C:nuclear speck; F:protein serine/threonine phosphatase activity; C:endoplasmic reticulum membrane	-
isotig00356	serine threonine protein phosphatase 2a regulatory subunit	415	5	8.96129e-58	0.956	1	F:binding	-
isotig02449	serine threonine protein kinase	415	5	7.43352e-12	0.724	2	F:protein kinase activity; P:cellular process	-
isotig03357	serine threonine protein kinase	573	5	2.74707e-84	0.852	4	P:auxin biosynthetic process; P:protein amino acid phosphorylation; F:ATP binding; F:MAP kinase kinase kinase activity	EC:2.7.11.25
isotig03737	serine threonine protein kinase	417	5	4.41781e-44	0.974	4	P:auxin biosynthetic process; P:protein amino acid phosphorylation; F:ATP binding; F:MAP kinase kinase kinase activity	EC:2.7.11.25
isotig02566	serine threonine protein	553	5	1.29542e-99	0.968	3	P:protein amino acid phosphorylation; F:ATP binding; F:protein serine/threonine kinase activity	EC:2.7.11.0
isotig03166	serine threonine protein	510	5	1.55312e-36	0.712	1	F:kinase activity	-
isotig03475	serine threonine protein	433	5	7.67544e-41	0.874	4	P:auxin biosynthetic process; P:protein amino acid phosphorylation; F:ATP binding; F:protein serine/threonine kinase activity	EC:2.7.11.0
isotig03729	serine threonine protein	535	5	9.19108e-73	0.748	8	P:two-component signal transduction system (phosphorelay); P:auxin biosynthetic process; F:protein serine/threonine kinase activity; P:regulation of transcription, DNA-dependent; F:ATP binding; P:signal transduction; F:two-component sensor activity; P:protein amino acid phosphorylation	EC:2.7.11.0
isotig03751	serine threonine protein	727	5	1.64039e-66	0.968	2	F:metal ion binding; F:phosphoprotein phosphatase activity	EC:3.1.3.16
isotig00471	serine proteinase inhibitor	607	5	1.13403e-39	0.798	3	C:extracellular region; F:serine-type endopeptidase inhibitor activity; F:peptidase activity	-
isotig00473	serine proteinase inhibitor	471	5	6.53667e-40	0.798	3	C:extracellular region; F:serine-type endopeptidase inhibitor activity; F:peptidase activity	-
isotig00474	serine proteinase inhibitor	393	5	7.63322e-20	0.896	3	C:extracellular region; F:serine-type endopeptidase inhibitor activity; F:peptidase activity	-
isotig01516	serine hydroxymethyltransferase 6	1223	5	1.82598e-172	0.952	5	F:pyridoxal phosphate binding; P:L-serine metabolic process; P:one-carbon metabolic process; F:glycine hydroxymethyltransferase activity; P:glycine metabolic process	EC:2.1.2.1
isotig00132	serine hydroxymethyltransferase 5	2406	5	0	0.962	6	F:pyridoxal phosphate binding; P:L-serine metabolic process; P:one-carbon metabolic process; F:glycine hydroxymethyltransferase activity; P:glycine metabolic process; C:mitochondrion	EC:2.1.2.1
isotig00133	serine hydroxymethyltransferase 5	2594	5	0	0.962	6	F:pyridoxal phosphate binding; P:L-serine metabolic process; P:one-carbon metabolic process; F:glycine hydroxymethyltransferase activity; P:glycine metabolic process; C:mitochondrion	EC:2.1.2.1
isotig00139	serine hydroxymethyltransferase 5	1804	5	0	0.946	6	F:pyridoxal phosphate binding; P:L-serine metabolic process; P:one-carbon metabolic process; F:glycine hydroxymethyltransferase activity; P:glycine metabolic process; C:mitochondrion	EC:2.1.2.1
isotig01666	serine acetyltransferase mitochondrial	1084	5	1.72429e-123	0.92	6	F:transcription regulator activity; P:regulation of transcription; F:serine O-acetyltransferase activity; P:cysteine biosynthetic process from serine; C:cytoplasm; C:nucleus	EC:2.3.1.30
isotig02226	ser thr protein kinase	879	5	3.56996e-107	0.812	5	P:auxin biosynthetic process; P:protein amino acid phosphorylation; F:ATP binding; P:signal transduction; F:protein serine/threonine kinase activity	EC:2.7.11.0
isotig01810	senescence-associated protein 101	516	5	1.69346e-17	0.644	2	F:carboxylesterase activity; P:aging	EC:3.1.1.0; EC:3.1.1.1
isotig00206	senescence-associated protein	401	4	1.62614e-30	0.88	0	-
isotig00208	senescence-associated protein	364	5	2.16202e-19	0.902	1	C:chloroplast	-
isotig00209	senescence-associated protein	563	5	2.33422e-19	0.898	1	C:chloroplast	-
isotig00211	senescence-associated protein	420	5	2.21019e-19	0.85	1	C:chloroplast	-
isotig00213	senescence-associated protein	246	5	8.2134e-19	0.902	1	C:chloroplast	-
isotig00342	senescence-associated protein	287	5	2.45173e-26	0.996	0	-
isotig00362	senescence-associated protein	256	1	4.19741e-10	0.91	0	-
isotig00396	senescence-associated protein	406	5	1.51658e-12	0.964	0	-
isotig00397	senescence-associated protein	489	5	2.6813e-17	0.84	0	-
isotig00426	senescence-associated protein	458	4	3.11429e-34	0.84	0	-
isotig00429	senescence-associated protein	437	4	3.11009e-34	0.84	0	-
isotig00470	senescence-associated protein	442	4	1.43201e-26	0.89	0	-
isotig00540	senescence-associated protein	422	3	7.35764e-15	0.913333	0	-
isotig00558	senescence-associated protein	213	4	1.44819e-15	0.89	0	-
isotig00559	senescence-associated protein	403	4	1.47157e-15	0.8525	0	-
isotig00580	senescence-associated protein	497	3	1.96571e-20	0.903333	0	-
isotig00668	senescence-associated protein	313	5	1.22276e-17	1	0	-
isotig00669	senescence-associated protein	325	5	5.06129e-16	0.97	0	-
isotig00817	senescence-associated protein	749	5	3.28038e-33	0.976	0	-
isotig00833	senescence-associated protein	557	2	3.47257e-20	0.85	0	-
isotig00946	senescence-associated protein	411	5	3.34294e-20	0.908	0	-
isotig01053	senescence-associated protein	362	4	4.07449e-34	0.9375	0	-
isotig01054	senescence-associated protein	355	4	4.1064e-34	0.9375	0	-
isotig01055	senescence-associated protein	318	4	1.4304e-26	0.94	0	-
isotig01149	senescence-associated protein	555	5	1.31957e-19	0.846	1	P:cell redox homeostasis	-
isotig01152	senescence-associated protein	377	5	2.9751e-16	0.966	0	-
isotig01184	senescence-associated protein	413	5	6.97045e-18	0.988	0	-
isotig01188	senescence-associated protein	840	5	1.70771e-87	0.918	0	-
isotig01189	senescence-associated protein	686	5	1.13895e-87	0.918	0	-
isotig01190	senescence-associated protein	607	5	4.39782e-84	0.916	0	-
isotig01234	senescence-associated protein	320	5	1.58149e-25	0.992	0	-
isotig01235	senescence-associated protein	272	5	8.5799e-16	0.8	0	-
isotig01366	senescence-associated protein	550	5	1.07288e-58	0.876	0	-
isotig01374	senescence-associated protein	801	5	7.06635e-40	0.84	0	-
isotig01375	senescence-associated protein	865	5	8.11377e-40	0.84	0	-
isotig01432	senescence-associated protein	443	2	7.37164e-15	0.825	0	-
isotig01437	senescence-associated protein	875	5	4.63448e-83	0.874	0	-
isotig01438	senescence-associated protein	860	5	4.48303e-83	0.874	0	-
isotig01450	senescence-associated protein	394	4	3.4264e-20	0.935	0	-
isotig01451	senescence-associated protein	162	4	3.38362e-20	0.935	0	-
isotig01461	senescence-associated protein	364	3	2.26025e-32	0.756667	0	-
isotig01465	senescence-associated protein	383	4	1.46477e-15	0.8425	0	-
isotig01484	senescence-associated protein	276	5	4.49632e-33	0.974	0	-
isotig01485	senescence-associated protein	248	5	4.48599e-33	0.974	0	-
isotig01508	senescence-associated protein	529	5	1.32344e-23	0.964	0	-
isotig01509	senescence-associated protein	400	5	1.12875e-23	0.964	0	-
isotig01510	senescence-associated protein	370	5	1.75397e-24	0.85	0	-
isotig01513	senescence-associated protein	229	2	2.97492e-24	0.785	0	-
isotig01527	senescence-associated protein	515	5	1.4788e-58	0.958	0	-
isotig01576	senescence-associated protein	256	5	4.62832e-37	0.992	0	-
isotig01617	senescence-associated protein	279	3	9.68986e-20	0.866667	0	-
isotig01620	senescence-associated protein	245	4	2.10075e-14	0.8925	0	-
isotig01626	senescence-associated protein	407	5	2.55114e-60	0.916	0	-
isotig01630	senescence-associated protein	249	2	2.30665e-13	0.895	0	-
isotig01639	senescence-associated protein	111	2	5.29416e-13	0.925	0	-
isotig01733	senescence-associated protein	470	5	9.78877e-44	0.97	0	-
isotig01864	senescence-associated protein	575	5	1.12002e-27	0.82	0	-
isotig01878	senescence-associated protein	314	5	4.85719e-43	0.938	0	-
isotig01880	senescence-associated protein	183	5	3.0085e-24	0.992	0	-
isotig01882	senescence-associated protein	208	2	1.77799e-21	0.805	0	-
isotig01887	senescence-associated protein	218	5	2.46199e-15	0.86	0	-
isotig01890	senescence-associated protein	141	5	3.93125e-13	0.994	0	-
isotig01892	senescence-associated protein	229	2	3.19321e-10	0.77	0	-
isotig01893	senescence-associated protein	286	3	3.79126e-19	0.846667	0	-
isotig01897	senescence-associated protein	297	5	1.0797e-42	0.918	0	-
isotig01902	senescence-associated protein	216	5	5.83282e-33	0.97	0	-
isotig01910	senescence-associated protein	155	3	3.90819e-16	0.91	0	-
isotig01925	senescence-associated protein	188	5	2.89782e-27	0.996	0	-
isotig01929	senescence-associated protein	258	5	5.24239e-37	0.98	0	-
isotig01934	senescence-associated protein	412	4	2.02339e-25	0.895	0	-
isotig01949	senescence-associated protein	380	5	4.53995e-41	0.856	0	-
isotig01960	senescence-associated protein	221	4	1.03285e-24	0.9625	0	-
isotig01989	senescence-associated protein	217	5	2.63041e-17	1	0	-
isotig01998	senescence-associated protein	200	5	6.15741e-30	0.98	0	-
isotig01999	senescence-associated protein	226	2	4.9431e-11	0.9	0	-
isotig02001	senescence-associated protein	172	5	5.90212e-25	1	0	-
isotig02006	senescence-associated protein	597	5	4.10554e-55	0.924	0	-
isotig02012	senescence-associated protein	236	2	4.42558e-12	0.895	0	-
isotig02018	senescence-associated protein	221	3	2.08596e-17	0.92	0	-
isotig02020	senescence-associated protein	225	2	1.33991e-24	0.84	0	-
isotig02026	senescence-associated protein	183	5	2.46682e-18	0.906	0	-
isotig02036	senescence-associated protein	384	2	2.43147e-17	0.67	0	-
isotig02042	senescence-associated protein	116	3	8.14307e-14	0.923333	0	-
isotig02045	senescence-associated protein	151	3	3.92047e-16	0.92	0	-
isotig02048	senescence-associated protein	610	4	4.50356e-44	0.86	0	-
isotig02049	senescence-associated protein	485	5	1.05422e-45	0.988	0	-
isotig02054	senescence-associated protein	358	4	1.50902e-20	0.89	0	-
isotig02060	senescence-associated protein	301	4	4.49599e-19	0.97	0	-
isotig02071	senescence-associated protein	344	4	1.80891e-37	0.88	0	-
isotig02079	senescence-associated protein	133	3	3.58887e-14	0.97	0	-
isotig02091	senescence-associated protein	489	5	4.18882e-51	0.966	0	-
isotig02104	senescence-associated protein	296	4	2.05314e-25	0.8975	0	-
isotig02127	senescence-associated protein	472	5	9.50483e-15	0.984	0	-
isotig02137	senescence-associated protein	277	2	2.92798e-16	0.795	0	-
isotig02144	senescence-associated protein	128	2	1.16162e-12	0.895	0	-
isotig02362	senescence-associated protein	144	1	1.55133e-12	0.92	0	-
isotig02380	senescence-associated protein	428	4	2.95523e-24	0.92	0	-
isotig02420	senescence-associated protein	350	4	9.87275e-28	0.9325	0	-
isotig02433	senescence-associated protein	390	4	1.92326e-27	0.75	0	-
isotig02475	senescence-associated protein	526	5	3.13149e-53	0.964	0	-
isotig02507	senescence-associated protein	369	4	3.53413e-25	0.935	0	-
isotig02556	senescence-associated protein	643	5	1.31207e-23	0.904	1	F:binding	-
isotig02646	senescence-associated protein	529	5	1.61031e-37	0.99	0	-
isotig02703	senescence-associated protein	400	2	3.1736e-26	0.6	0	-
isotig02728	senescence-associated protein	470	1	3.88519e-08	0.74	0	-
isotig02735	senescence-associated protein	315	2	4.79058e-14	0.89	0	-
isotig02765	senescence-associated protein	473	5	6.07572e-62	0.934	0	-
isotig02793	senescence-associated protein	464	4	3.52893e-25	0.82	0	-
isotig02954	senescence-associated protein	725	5	5.4454e-38	0.99	0	-
isotig03171	senescence-associated protein	394	3	4.3344e-15	0.943333	0	-
isotig03188	senescence-associated protein	802	5	4.03574e-68	0.9	0	-
isotig03203	senescence-associated protein	386	3	3.14068e-18	0.84	0	-
isotig03204	senescence-associated protein	377	5	1.53645e-44	0.948	0	-
isotig03205	senescence-associated protein	416	4	5.30257e-26	0.9325	0	-
isotig03218	senescence-associated protein	400	5	1.28548e-35	0.916	0	-
isotig03240	senescence-associated protein	438	5	9.45874e-60	0.904	0	-
isotig03255	senescence-associated protein	281	4	3.93403e-21	0.9275	0	-
isotig03258	senescence-associated protein	460	5	3.64457e-68	0.898	0	-
isotig03276	senescence-associated protein	418	5	3.53522e-25	0.98	0	-
isotig03287	senescence-associated protein	499	5	4.76378e-59	0.932	0	-
isotig03294	senescence-associated protein	342	5	7.14641e-18	0.942	0	-
isotig03307	senescence-associated protein	428	5	2.03237e-49	0.884	0	-
isotig03330	senescence-associated protein	298	4	1.12251e-23	0.935	0	-
isotig03337	senescence-associated protein	476	4	9.7466e-28	0.9025	0	-
isotig03340	senescence-associated protein	309	2	1.72137e-21	0.885	0	-
isotig03354	senescence-associated protein	299	3	1.27735e-09	0.703333	0	-
isotig03363	senescence-associated protein	247	5	6.47775e-32	0.976	0	-
isotig03370	senescence-associated protein	236	3	7.29477e-15	0.913333	0	-
isotig03375	senescence-associated protein	372	4	4.29316e-31	0.86	0	-
isotig03384	senescence-associated protein	297	5	1.39708e-40	0.972	0	-
isotig03387	senescence-associated protein	313	4	9.97966e-28	0.9325	0	-
isotig03390	senescence-associated protein	262	3	5.08346e-16	0.866667	0	-
isotig03401	senescence-associated protein	365	5	5.28832e-42	0.912	0	-
isotig03403	senescence-associated protein	358	4	3.34619e-36	0.88	0	-
isotig03404	senescence-associated protein	316	4	2.8929e-27	0.94	0	-
isotig03406	senescence-associated protein	351	5	3.71988e-43	0.988	0	-
isotig03442	senescence-associated protein	527	5	1.33111e-44	0.706	0	-
isotig03447	senescence-associated protein	295	2	1.68739e-11	0.9	0	-
isotig03454	senescence-associated protein	379	5	2.83706e-51	0.98	0	-
isotig03458	senescence-associated protein	594	5	1.09626e-68	0.956	0	-
isotig03462	senescence-associated protein	306	5	4.36585e-20	0.978	0	-
isotig03469	senescence-associated protein	303	5	1.96241e-28	0.84	0	-
isotig03494	senescence-associated protein	378	5	1.31481e-56	0.954	0	-
isotig03498	senescence-associated protein	454	5	2.55293e-44	0.962	0	-
isotig03543	senescence-associated protein	259	3	6.89458e-13	0.75	0	-
isotig03551	senescence-associated protein	453	5	9.05894e-50	0.94	0	-
isotig03606	senescence-associated protein	443	2	7.49678e-23	0.64	0	-
isotig03608	senescence-associated protein	523	5	5.6769e-32	0.726	3	P:oxidation reduction; F:oxidoreductase activity; F:aromatase activity
isotig03679	senescence-associated protein	408	5	1.30536e-56	0.934	0	-
isotig03754	senescence-associated protein	324	5	2.37997e-45	0.962	0	-
isotig03783	senescence-associated protein	434	3	5.9042e-25	0.796667	0	-
isotig03785	senescence-associated protein	370	4	1.93027e-39	0.885	0	-
isotig03786	senescence-associated protein	441	3	3.51898e-33	0.843333	0	-
isotig03789	senescence-associated protein	472	5	9.74621e-66	0.942	0	-
isotig03797	senescence-associated protein	464	5	3.27379e-55	0.972	0	-
isotig01140	senescence-associated partial	383	5	3.26318e-15	0.788	0	-
isotig02747	selenoprotein o	663	5	4.44943e-70	0.902	1	C:plastid	-
isotig00784	seed maturation protein pm23	1418	5	4.71426e-162	0.874	0	-
isotig00785	seed maturation protein pm23	798	5	3.10405e-88	0.856	0	-
isotig03514	seed calcium dependent protein kinase c	459	5	2.96854e-69	0.97	6	P:auxin biosynthetic process; P:protein amino acid phosphorylation; F:protein binding; F:calcium ion binding; F:ATP binding; F:protein serine/threonine kinase activity	EC:2.7.11.0
isotig02812	secretory carrier-associated membrane protein 2	534	5	1.29096e-50	0.948	2	P:protein transport; C:integral to membrane	-
isotig00655	sec61 transport protein	945	5	5.17145e-171	1	3	F:P-P-bond-hydrolysis-driven protein transmembrane transporter activity; C:membrane; P:protein transport	-
isotig00656	sec61 transport protein	930	5	3.72627e-166	0.98	3	F:P-P-bond-hydrolysis-driven protein transmembrane transporter activity; C:membrane; P:protein transport	-
isotig02617	sdl5a_soybn ame: full=dynamin-related protein 5a ame: full=soybean dynamin-like protein 5a short=sdl5a	690	5	4.89626e-56	0.666	3	F:protein binding; F:hydrolase activity; C:intracellular part	-
isotig02877	sdl5a_soybn ame: full=dynamin-related protein 5a ame: full=soybean dynamin-like protein 5a short=sdl5a	787	5	2.21395e-38	0.928	8	C:phragmoplast; F:GTP binding; F:protein binding; P:cell cycle; F:motor activity; P:cell division; F:GTPase activity; C:microtubule	EC:3.6.5.1; EC:3.6.5.2; EC:3.6.5.3; EC:3.6.5.4
isotig02578	saur family protein	523	5	1.22731e-18	0.814	0	-
isotig02917	saur family protein	714	5	5.65326e-40	0.83	0	-
isotig02714	saposin b domain-containing protein	533	5	6.7182e-44	0.79	1	P:lipid metabolic process	-
isotig03095	sam22_soybn ame: full=stress-induced protein sam22 ame: full=starvation-associated message 22 ame: allergen=gly m 4	686	5	2.01511e-76	0.934	2	P:response to biotic stimulus; P:defense response	-
isotig01736	salt-tolerance protein	832	5	6.5289e-108	0.896	2	F:zinc ion binding; C:intracellular	-
isotig01246	sahh_medsa ame: full=adenosylhomocysteinase short= cyase ame: full=s-adenosyl-l-homocysteine hydrolase	1889	5	0	0.976	3	F:adenosylhomocysteinase activity; P:one-carbon metabolic process; F:binding	EC:3.3.1.1
isotig01247	sahh_medsa ame: full=adenosylhomocysteinase short= cyase ame: full=s-adenosyl-l-homocysteine hydrolase	1853	5	0	0.976	3	F:adenosylhomocysteinase activity; P:one-carbon metabolic process; F:binding	EC:3.3.1.1
isotig02295	s15 rna-binding protein	593	5	6.61107e-34	0.69	3	F:structural constituent of ribosome; C:small ribosomal subunit; P:translation	EC:3.6.5.3
isotig03274	s-locus-specific glycoprotein s6	389	5	1.09618e-31	0.706	3	F:protein kinase activity; P:cellular metabolic process; F:nucleotide binding	-
isotig01036	s-locus lectin protein kinase-like protein	822	5	4.51996e-16	0.512	1	F:transferase activity	-
isotig01734	s-adenosylmethionine synthetase 4	851	5	2.91935e-151	0.98	6	C:cytoplasm; P:auxin biosynthetic process; F:methionine adenosyltransferase activity; P:one-carbon metabolic process; F:ATP binding; F:magnesium ion binding	EC:2.5.1.6
isotig03766	s-adenosylmethionine synthetase 4	420	5	5.77833e-44	0.972	6	C:cytoplasm; P:auxin biosynthetic process; F:methionine adenosyltransferase activity; P:one-carbon metabolic process; F:ATP binding; F:magnesium ion binding	EC:2.5.1.6
isotig00715	s-adenosylmethionine synthetase	1428	5	0	0.972	6	C:cytoplasm; P:auxin biosynthetic process; F:methionine adenosyltransferase activity; P:one-carbon metabolic process; F:ATP binding; F:magnesium ion binding	EC:2.5.1.6
isotig01785	s-adenosylmethionine synthetase	1480	5	0	0.98	6	C:cytoplasm; P:auxin biosynthetic process; F:methionine adenosyltransferase activity; P:one-carbon metabolic process; F:ATP binding; F:magnesium ion binding	EC:2.5.1.6
isotig02989	s-adenosylmethionine decarboxylase	1799	5	0	0.914	3	P:spermine biosynthetic process; F:adenosylmethionine decarboxylase activity; P:spermidine biosynthetic process	EC:4.1.1.50
isotig03707	s-adenosylmethionine decarboxylase	502	5	3.65591e-35	0.756	2	P:polyamine biosynthetic process; F:carboxy-lyase activity	EC:4.1.1.0
isotig03583	s-adenosyl-l-methionine: caffeic acid 3-0-methyltransferase	575	5	7.44333e-56	0.976	4	F:caffeate O-methyltransferase activity; P:lignin biosynthetic process; F:protein dimerization activity; F:catechol O-methyltransferase activity	EC:2.1.1.68; EC:2.1.1.6
isotig03032	rubisco subunit binding-protein beta	1541	5	0	0.972	5	P:auxin biosynthetic process; F:ATP binding; F:unfolded protein binding; P:protein refolding; C:chloroplast	-
isotig00461	rubisco subunit binding-protein alpha subunit	1605	5	0	0.972	5	P:auxin biosynthetic process; F:ATP binding; F:unfolded protein binding; P:protein refolding; C:chloroplast	-
isotig00463	rubisco subunit binding-protein alpha subunit	1563	5	0	0.942	5	P:auxin biosynthetic process; F:ATP binding; F:unfolded protein binding; P:protein refolding; C:chloroplast	-
isotig03096	rubber elongation factor	666	5	1.1034e-84	0.836	1	F:translation elongation factor activity	-
isotig00464	rub1_brana ame: full= isco large subunit-binding protein subunit chloroplastic ame: full=60 kda chaperonin subunit alpha ame: full=cpn-60 alpha flags: precursor	1452	5	1.32448e-175	0.852	5	P:auxin biosynthetic process; F:ATP binding; F:unfolded protein binding; P:protein refolding; C:chloroplast	-
isotig00271	rrna intron-encoded homing endonuclease	996	5	1.50011e-38	0.896	0	-
isotig00276	rrna intron-encoded homing endonuclease	599	5	1.20287e-30	0.952	0	-
isotig00493	rrna intron-encoded homing endonuclease	759	5	9.22814e-39	0.896	0	-
isotig00494	rrna intron-encoded homing endonuclease	832	5	1.09887e-38	0.896	0	-
isotig01253	rrna intron-encoded homing endonuclease	523	5	3.21481e-35	0.83	0	-
isotig00644	rr9_spiol ame: full=30s ribosomal protein chloroplastic flags: precursor	995	5	2.00763e-51	0.972	7	F:UDP-3-O-[3-hydroxymyristoyl] N-acetylglucosamine deacetylase activity; C:ribosome; F:structural constituent of ribosome; C:chloroplast; P:translation; P:lipid A biosynthetic process; F:rRNA binding	EC:3.6.5.3
isotig00320	rpe_spiol ame: full=ribulose-phosphate 3- chloroplastic ame: full=pentose-5-phosphate 3-epimerase short=ppe ame: full=r5p3e short=rpe flags: precursor	1163	5	6.74568e-145	0.936	4	P:reductive pentose-phosphate cycle; P:pentose-phosphate shunt; C:chloroplast thylakoid membrane; F:ribulose-phosphate 3-epimerase activity	EC:5.1.3.1
isotig00321	rpe_spiol ame: full=ribulose-phosphate 3- chloroplastic ame: full=pentose-5-phosphate 3-epimerase short=ppe ame: full=r5p3e short=rpe flags: precursor	1247	5	7.44888e-145	0.936	4	P:reductive pentose-phosphate cycle; P:pentose-phosphate shunt; C:chloroplast thylakoid membrane; F:ribulose-phosphate 3-epimerase activity	EC:5.1.3.1
isotig00322	rpe_spiol ame: full=ribulose-phosphate 3- chloroplastic ame: full=pentose-5-phosphate 3-epimerase short=ppe ame: full=r5p3e short=rpe flags: precursor	1285	5	7.80359e-145	0.936	4	P:reductive pentose-phosphate cycle; P:pentose-phosphate shunt; C:chloroplast thylakoid membrane; F:ribulose-phosphate 3-epimerase activity	EC:5.1.3.1
isotig03691	rotenone-insensitive nadh-ubiquinone mitochondrial	619	5	5.10748e-43	0.83	3	F:FAD binding; P:oxidation reduction; F:oxidoreductase activity	-
isotig01648	rossmann-fold nad -binding domain-containing protein	895	5	4.09821e-129	0.988	4	P:metabolic process; F:catalytic activity; F:binding; C:chloroplast	-
isotig01805	rossmann-fold nad -binding domain-containing protein	481	5	1.37229e-82	0.92	5	P:cellular metabolic process; F:catalytic activity; F:coenzyme binding; C:chloroplast; P:chloroplast fission	-
isotig03073	rossmann-fold nad -binding domain-containing protein	452	5	2.15061e-75	0.932	5	C:vacuole; P:metabolic process; F:catalytic activity; F:binding; C:chloroplast	-
isotig02986	roc1_nicsy ame: full=29 kda ribonucleoprotein chloroplastic ame: full=cp29a flags: precursor	1327	5	1.67633e-89	0.766	3	F:nucleic acid binding; C:plastid; F:nucleotide binding	-
isotig02248	rnase l inhibitor-like protein	401	5	4.85096e-59	0.986	5	F:ATPase activity; F:ATP binding; P:auxin biosynthetic process; F:electron carrier activity; F:iron-sulfur cluster binding	-
isotig02245	rnapolymerase sigma-subunit f	516	5	8.9587e-27	0.8	7	F:DNA-directed RNA polymerase activity; P:transcription initiation; P:regulation of transcription, DNA-dependent; F:transcription factor activity; F:sigma factor activity; C:chloroplast; P:positive regulation of transcription	EC:2.7.7.6
isotig02908	rna-binding region rnp-1 (rna recognition motif) rna recognition motif 2	483	5	1.73367e-56	0.788	2	F:nucleic acid binding; F:nucleotide binding	-
isotig03575	rna-binding protein cp31	808	5	2.68884e-87	0.918	3	F:nucleic acid binding; C:ribonucleoprotein complex; F:nucleotide binding	-
isotig02976	rna-binding protein	1046	5	4.76582e-91	0.86	2	F:nucleic acid binding; F:nucleotide binding	-
isotig03392	rna-binding protein	253	4	2.54942e-15	0.595	1	F:binding	-
isotig01862	rna splicing protein	505	5	1.67924e-43	0.79	4	P:metal ion transport; F:magnesium ion transmembrane transporter activity; C:plasma membrane; P:transmembrane transport	-
isotig03054	rna splicing protein	597	5	7.32548e-81	0.936	0	-
isotig03519	rna processing factor 1-like	714	5	5.9808e-94	0.964	0	-
isotig00749	rna polymerase sigma factor	704	5	2.10721e-84	0.858	4	F:transcription factor activity; P:transcription initiation; F:sigma factor activity; P:regulation of transcription, DNA-dependent	-
isotig00750	rna polymerase sigma factor	582	5	3.67126e-58	0.9	4	F:transcription factor activity; P:transcription initiation; F:sigma factor activity; P:regulation of transcription, DNA-dependent	-
isotig00751	rna polymerase sigma factor	733	5	4.1274e-50	0.812	4	F:transcription factor activity; P:transcription initiation; F:sigma factor activity; P:regulation of transcription, DNA-dependent	-
isotig03495	rna polymerase sigma factor	856	5	1.79252e-108	0.858	4	F:transcription factor activity; P:transcription initiation; F:sigma factor activity; P:regulation of transcription, DNA-dependent	-
isotig01600	rna polymerase beta subunit	901	5	7.73918e-109	0.934	4	F:DNA-directed RNA polymerase activity; P:transcription, DNA-dependent; F:DNA binding; C:chloroplast	EC:2.7.7.6
isotig01628	rna polymerase beta subunit	1176	5	1.81547e-137	0.714	3	P:transcription; F:nucleotidyltransferase activity; C:plastid	EC:2.7.7.0
isotig01732	rna polymerase beta subunit	1520	5	0	0.97	5	F:DNA-directed RNA polymerase activity; P:transcription, DNA-dependent; F:DNA binding; F:ribonucleoside binding; C:chloroplast	EC:2.7.7.6
isotig02683	rna polymerase beta subunit	522	5	3.49433e-84	0.97	5	F:DNA-directed RNA polymerase activity; P:transcription, DNA-dependent; F:DNA binding; F:ribonucleoside binding; C:chloroplast	EC:2.7.7.6
isotig02951	rna polymerase beta subunit	764	5	3.8562e-85	0.984	4	F:DNA-directed RNA polymerase activity; P:transcription, DNA-dependent; F:DNA binding; C:chloroplast	EC:2.7.7.6
isotig03104	rna polymerase beta subunit	390	5	1.38311e-48	0.924	4	F:DNA-directed RNA polymerase activity; P:transcription, DNA-dependent; F:DNA binding; C:chloroplast	EC:2.7.7.6
isotig03661	rna polymerase beta subunit	736	5	2.03664e-111	0.99	5	F:DNA-directed RNA polymerase activity; P:transcription, DNA-dependent; F:DNA binding; F:ribonucleoside binding; C:chloroplast	EC:2.7.7.6
isotig01692	rna polymerase alpha subunit	1629	5	7.16281e-173	0.944	5	F:DNA-directed RNA polymerase activity; P:transcription, DNA-dependent; F:DNA binding; F:protein dimerization activity; C:chloroplast	EC:2.7.7.6
isotig01697	rna polymerase	485	5	4.15354e-31	0.658	4	F:DNA-directed RNA polymerase activity; F:DNA binding; P:transcription; C:mitochondrion	EC:2.7.7.6
isotig02746	rna binding	694	5	1.97457e-87	0.792	4	F:nucleic acid binding; C:intracellular; P:transport; F:nucleotide binding	-
isotig03787	rna binding	463	5	1.32606e-64	0.88	2	F:nucleic acid binding; F:nucleotide binding	-
isotig00767	rla0_soybn ame: full=60s acidic ribosomal protein p0	1037	5	1.88064e-140	0.938	4	C:ribosome; F:structural constituent of ribosome; P:ribosome biogenesis; P:translational elongation	-
isotig03004	rl35_eupes ame: full=60s ribosomal protein l35	579	5	1.26779e-58	0.958	3	C:ribosome; F:structural constituent of ribosome; P:translation	EC:3.6.5.3
isotig02848	rl11_medsa ame: full=60s ribosomal protein l11 ame: full=l5	632	5	4.0758e-83	0.998	4	C:ribosome; F:structural constituent of ribosome; P:translation; F:rRNA binding	EC:3.6.5.3
isotig02459	rk9_pea ame: full=50s ribosomal protein chloroplastic ame: full=cl9 flags: precursor	367	5	1.0352e-13	0.988	5	C:ribosome; F:structural constituent of ribosome; C:chloroplast; P:translation; F:rRNA binding	EC:3.6.5.3
isotig01229	rk3_tobac ame: full=50s ribosomal protein chloroplastic flags: precursor	504	5	1.36102e-77	0.948	5	C:ribosome; F:structural constituent of ribosome; C:chloroplast; P:translation; F:rRNA binding	EC:3.6.5.3
isotig03346	rk15_pea ame: full=50s ribosomal protein chloroplastic ame: full=cl15 flags: precursor	993	5	7.27027e-102	0.858	4	F:structural constituent of ribosome; C:large ribosomal subunit; C:chloroplast; P:translation	EC:3.6.5.3
isotig03058	ripening regulated	1064	5	1.72784e-120	0.826	3	F:zinc ion binding; P:oxidation reduction; F:NADPH:quinone reductase activity	EC:1.6.5.5
isotig01816	ring-h2 finger protein	510	5	5.15828e-40	0.756	2	F:zinc ion binding; F:protein binding	-
isotig02492	ring box protein	467	5	5.39522e-42	1	2	F:zinc ion binding; F:protein binding	-
isotig02291	rieske iron-sulphur protein precursor	809	5	1.67639e-105	0.93	8	F:metal ion binding; F:plastoquinol-plastocyanin reductase activity; F:ubiquinol-cytochrome-c reductase activity; P:transport; F:2 iron, 2 sulfur cluster binding; C:integral to membrane; C:chloroplast thylakoid membrane; P:electron transport chain	EC:1.10.99.1; EC:1.10.2.2
contig05033	ribulose- -bisphosphate carboxylase oxygenase large subunit	1311	5	0	0.998	7	P:reductive pentose-phosphate cycle; F:ribulose-bisphosphate carboxylase activity; F:monooxygenase activity; P:photorespiration; P:oxidation reduction; F:magnesium ion binding; C:chloroplast	EC:4.1.1.39
isotig00319	ribulose bisphosphate carboxylase small chloroplast	839	5	1.94471e-75	0.894	7	F:ribulose-bisphosphate carboxylase activity; P:oxidation reduction; F:monooxygenase activity; P:photorespiration; C:chloroplast; P:photosynthesis; P:carbon fixation	EC:4.1.1.39
isotig01322	ribosomal protein s6	398	5	7.29021e-54	0.992	3	C:ribosome; F:structural constituent of ribosome; P:translation	EC:3.6.5.3
isotig01360	ribosomal protein s6	718	5	1.80668e-94	0.982	3	C:ribosome; F:structural constituent of ribosome; P:translation	EC:3.6.5.3
isotig01361	ribosomal protein s6	881	5	1.15118e-87	0.978	3	C:ribosome; F:structural constituent of ribosome; P:translation	EC:3.6.5.3
isotig00232	ribosomal protein s4	2278	5	3.54598e-107	0.966	5	F:structural constituent of ribosome; C:small ribosomal subunit; C:chloroplast; P:translation; F:rRNA binding	EC:3.6.5.3
isotig00233	ribosomal protein s4	2391	5	3.74111e-107	0.966	5	F:structural constituent of ribosome; C:small ribosomal subunit; C:chloroplast; P:translation; F:rRNA binding	EC:3.6.5.3
isotig02217	ribosomal protein s4	568	5	3.46249e-84	0.88	3	C:ribosome; F:RNA binding; C:plastid	-
isotig03521	ribosomal protein s4	782	5	1.37107e-24	0.87	6	F:structural constituent of ribosome; C:small ribosomal subunit; C:chloroplast; P:translation; F:rRNA binding; C:mitochondrion	EC:3.6.5.3
isotig00067	ribosomal protein s3	4912	5	2.85783e-115	0.972	5	F:structural constituent of ribosome; C:small ribosomal subunit; C:chloroplast; P:translation; F:rRNA binding	EC:3.6.5.3
isotig00068	ribosomal protein s3	5324	5	3.10325e-115	0.972	5	F:structural constituent of ribosome; C:small ribosomal subunit; C:chloroplast; P:translation; F:rRNA binding	EC:3.6.5.3
isotig00071	ribosomal protein s3	4468	5	2.57281e-115	0.972	5	F:structural constituent of ribosome; C:small ribosomal subunit; C:chloroplast; P:translation; F:rRNA binding	EC:3.6.5.3
isotig00072	ribosomal protein s3	4880	5	2.83664e-115	0.972	5	F:structural constituent of ribosome; C:small ribosomal subunit; C:chloroplast; P:translation; F:rRNA binding	EC:3.6.5.3
isotig00073	ribosomal protein s3	4194	5	2.41217e-115	0.972	5	F:structural constituent of ribosome; C:small ribosomal subunit; C:chloroplast; P:translation; F:rRNA binding	EC:3.6.5.3
isotig00074	ribosomal protein s3	4606	5	2.6614e-115	0.972	5	F:structural constituent of ribosome; C:small ribosomal subunit; C:chloroplast; P:translation; F:rRNA binding	EC:3.6.5.3
isotig00079	ribosomal protein s3	4181	5	2.40249e-115	0.972	5	F:structural constituent of ribosome; C:small ribosomal subunit; C:chloroplast; P:translation; F:rRNA binding	EC:3.6.5.3
isotig00082	ribosomal protein s3	4593	5	2.6537e-115	0.972	5	F:structural constituent of ribosome; C:small ribosomal subunit; C:chloroplast; P:translation; F:rRNA binding	EC:3.6.5.3
isotig01704	ribosomal protein s21e	489	5	2.18329e-35	0.984	3	C:ribosome; F:structural constituent of ribosome; P:translation	EC:3.6.5.3
isotig00143	ribosomal protein s2	4301	5	1.77312e-121	0.972	8	P:translation; P:plasma membrane ATP synthesis coupled proton transport; F:hydrogen ion transporting ATP synthase activity, rotational mechanism; C:small ribosomal subunit; C:integral to membrane; F:structural constituent of ribosome; C:proton-transporting ATP synthase complex, coupling factor F(o); C:chloroplast thylakoid membrane	EC:3.6.5.3; EC:3.6.3.14
isotig00146	ribosomal protein s2	4300	5	1.77312e-121	0.972	8	P:translation; P:plasma membrane ATP synthesis coupled proton transport; F:hydrogen ion transporting ATP synthase activity, rotational mechanism; C:small ribosomal subunit; C:integral to membrane; F:structural constituent of ribosome; C:proton-transporting ATP synthase complex, coupling factor F(o); C:chloroplast thylakoid membrane	EC:3.6.5.3; EC:3.6.3.14
isotig00151	ribosomal protein s2	4071	5	1.66792e-121	0.972	8	P:translation; P:plasma membrane ATP synthesis coupled proton transport; F:hydrogen ion transporting ATP synthase activity, rotational mechanism; C:small ribosomal subunit; C:integral to membrane; F:structural constituent of ribosome; C:proton-transporting ATP synthase complex, coupling factor F(o); C:chloroplast thylakoid membrane	EC:3.6.5.3; EC:3.6.3.14
isotig00171	ribosomal protein s18	2899	5	2.14252e-43	0.97	5	C:ribosome; F:structural constituent of ribosome; C:chloroplast; P:translation; F:rRNA binding	EC:3.6.5.3
isotig00172	ribosomal protein s18	1945	5	1.33689e-43	0.97	5	C:ribosome; F:structural constituent of ribosome; C:chloroplast; P:translation; F:rRNA binding	EC:3.6.5.3
isotig00173	ribosomal protein s18	2898	5	2.14252e-43	0.97	5	C:ribosome; F:structural constituent of ribosome; C:chloroplast; P:translation; F:rRNA binding	EC:3.6.5.3
isotig00174	ribosomal protein s18	1944	5	1.33689e-43	0.97	5	C:ribosome; F:structural constituent of ribosome; C:chloroplast; P:translation; F:rRNA binding	EC:3.6.5.3
isotig00179	ribosomal protein s18	632	5	3.07761e-37	0.922	5	C:ribosome; F:structural constituent of ribosome; C:chloroplast; P:translation; F:rRNA binding	EC:3.6.5.3
isotig02409	ribosomal protein s16	1775	5	1.41675e-28	0.948	4	C:ribosome; F:structural constituent of ribosome; C:chloroplast; P:translation	EC:3.6.5.3
isotig00106	ribosomal protein s15	1004	5	4.87571e-37	0.942	10	C:ribosome; F:NAD or NADH binding; F:structural constituent of ribosome; F:quinone binding; P:transport; P:oxidation reduction; F:oxidoreductase activity, acting on NADH or NADPH; P:translation; P:photosynthesis, light reaction; C:chloroplast thylakoid membrane	EC:3.6.5.3
isotig00748	ribosomal protein s14	836	5	5.29538e-49	0.988	3	C:ribosome; F:structural constituent of ribosome; P:translation	EC:3.6.5.3
isotig00797	ribosomal protein s14	386	5	2.40473e-18	0.644	1	C:intracellular	-
isotig02220	ribosomal protein s13	692	5	6.6203e-75	0.99	3	C:ribosome; F:structural constituent of ribosome; P:translation	EC:3.6.5.3
isotig02916	ribosomal protein s11	524	5	8.32456e-57	0.924	4	C:ribosome; F:structural constituent of ribosome; P:translation; F:rRNA binding	EC:3.6.5.3
isotig00862	ribosomal protein s1	982	5	5.27439e-75	0.806	2	C:ribosome; C:mitochondrion	-
isotig02555	ribosomal protein l3a	472	5	2.7336e-54	0.976	3	C:ribosome; F:structural constituent of ribosome; P:translation	EC:3.6.5.3
isotig00971	ribosomal protein l31	915	5	1.64245e-49	0.976	3	C:ribosome; F:structural constituent of ribosome; P:translation	EC:3.6.5.3
isotig00972	ribosomal protein l31	884	5	1.38768e-50	0.976	3	C:ribosome; F:structural constituent of ribosome; P:translation	EC:3.6.5.3
isotig02651	ribosomal protein l27 homolog	475	5	1.64717e-59	0.972	3	C:ribosome; F:structural constituent of ribosome; P:translation	EC:3.6.5.3
isotig02977	ribosomal protein l27 homolog	545	5	9.47693e-60	0.974	3	C:ribosome; F:structural constituent of ribosome; P:translation	EC:3.6.5.3
isotig00069	ribosomal protein l2	3652	5	1.35721e-82	0.944	6	F:structural constituent of ribosome; F:RNA binding; C:large ribosomal subunit; F:transferase activity; C:chloroplast; P:translation	EC:3.6.5.3
isotig00070	ribosomal protein l2	3240	5	1.19025e-82	0.944	6	F:structural constituent of ribosome; F:RNA binding; C:large ribosomal subunit; F:transferase activity; C:chloroplast; P:translation	EC:3.6.5.3
isotig00075	ribosomal protein l2	2521	5	3.01904e-147	0.994	6	F:structural constituent of ribosome; F:RNA binding; C:large ribosomal subunit; F:transferase activity; C:chloroplast; P:translation	EC:3.6.5.3
isotig00076	ribosomal protein l2	2933	5	3.59379e-147	0.994	6	F:structural constituent of ribosome; F:RNA binding; C:large ribosomal subunit; F:transferase activity; C:chloroplast; P:translation	EC:3.6.5.3
isotig00077	ribosomal protein l2	4193	5	5.31986e-147	0.994	6	F:structural constituent of ribosome; F:RNA binding; C:large ribosomal subunit; F:transferase activity; C:chloroplast; P:translation	EC:3.6.5.3
isotig00078	ribosomal protein l2	4605	5	5.87423e-147	0.994	6	F:structural constituent of ribosome; F:RNA binding; C:large ribosomal subunit; F:transferase activity; C:chloroplast; P:translation	EC:3.6.5.3
isotig00080	ribosomal protein l2	3749	5	4.71638e-147	0.994	6	F:structural constituent of ribosome; F:RNA binding; C:large ribosomal subunit; F:transferase activity; C:chloroplast; P:translation	EC:3.6.5.3
isotig00081	ribosomal protein l2	4161	5	5.27713e-147	0.994	6	F:structural constituent of ribosome; F:RNA binding; C:large ribosomal subunit; F:transferase activity; C:chloroplast; P:translation	EC:3.6.5.3
isotig00083	ribosomal protein l2	3887	5	4.88401e-147	0.994	6	F:structural constituent of ribosome; F:RNA binding; C:large ribosomal subunit; F:transferase activity; C:chloroplast; P:translation	EC:3.6.5.3
isotig00084	ribosomal protein l2	3475	5	4.3255e-147	0.994	6	F:structural constituent of ribosome; F:RNA binding; C:large ribosomal subunit; F:transferase activity; C:chloroplast; P:translation	EC:3.6.5.3
isotig00085	ribosomal protein l2	3874	5	4.86692e-147	0.994	6	F:structural constituent of ribosome; F:RNA binding; C:large ribosomal subunit; F:transferase activity; C:chloroplast; P:translation	EC:3.6.5.3
isotig00086	ribosomal protein l2	3462	5	4.30832e-147	0.994	6	F:structural constituent of ribosome; F:RNA binding; C:large ribosomal subunit; F:transferase activity; C:chloroplast; P:translation	EC:3.6.5.3
isotig00088	ribosomal protein l2	1370	5	4.15169e-83	0.944	7	F:structural constituent of ribosome; F:RNA binding; C:large ribosomal subunit; F:transferase activity; C:chloroplast; P:translation; C:mitochondrion	EC:3.6.5.3
isotig00089	ribosomal protein l2	1782	5	5.89586e-83	0.944	7	F:structural constituent of ribosome; F:RNA binding; F:ATP binding; C:large ribosomal subunit; F:transferase activity; C:chloroplast; P:translation	EC:3.6.5.3
isotig00091	ribosomal protein l16	1304	5	5.27318e-72	0.99	5	C:ribosome; F:structural constituent of ribosome; C:chloroplast; P:translation; F:rRNA binding	EC:3.6.5.3
isotig00263	ribosomal protein l16	784	5	5.20356e-56	0.964	6	C:mitochondrial large ribosomal subunit; C:plastid large ribosomal subunit; F:structural constituent of ribosome; C:chloroplast; P:translation; F:rRNA binding	EC:3.6.5.3
isotig00094	ribosomal protein l14	918	5	7.15047e-61	0.992	5	F:structural constituent of ribosome; C:large ribosomal subunit; C:chloroplast; P:translation; F:rRNA binding	EC:3.6.5.3
isotig01059	ribosomal protein l12-c	784	5	4.42556e-39	0.858	4	C:ribosome; F:structural constituent of ribosome; C:chloroplast; P:translation	EC:3.6.5.3
isotig00718	ribosomal protein eukaryotic and archaeal form	543	5	3.47999e-62	0.978	4	F:structural constituent of ribosome; F:RNA binding; C:small ribosomal subunit; P:translation	EC:3.6.5.3
isotig00719	ribosomal protein eukaryotic and archaeal form	534	5	3.27529e-62	0.978	4	F:structural constituent of ribosome; F:RNA binding; C:small ribosomal subunit; P:translation	EC:3.6.5.3
isotig00645	ribosomal protein	548	5	8.52409e-32	0.766	3	C:ribosome; F:structural constituent of ribosome; P:translation	EC:3.6.5.3
isotig00646	ribosomal protein	838	5	2.36625e-89	0.878	5	F:UDP-3-O-[3-hydroxymyristoyl] N-acetylglucosamine deacetylase activity; C:ribosome; F:structural constituent of ribosome; P:lipid A biosynthetic process; P:translation	EC:3.6.5.3
isotig01537	ribosomal protein	619	5	1.93702e-67	0.98	5	F:UDP-3-O-[3-hydroxymyristoyl] N-acetylglucosamine deacetylase activity; C:ribosome; F:structural constituent of ribosome; P:lipid A biosynthetic process; P:translation	EC:3.6.5.3
isotig01615	ribosomal protein	711	5	7.70393e-90	0.97	3	C:ribosome; F:structural constituent of ribosome; P:translation	EC:3.6.5.3
isotig02300	ribosomal protein	612	5	4.15887e-28	0.578	1	C:intracellular	-
isotig02667	ribosomal protein	423	5	6.18811e-22	0.988	3	C:ribosome; F:structural constituent of ribosome; P:translation	EC:3.6.5.3
isotig02774	ribosomal protein	502	5	9.00481e-34	1	2	C:ribosome; P:ribosome biogenesis	-
isotig02907	ribosomal protein	677	5	1.96442e-52	0.902	4	C:ribosome; F:structural constituent of ribosome; C:chloroplast; P:translation	EC:3.6.5.3
isotig03250	ribosomal protein	385	5	6.11521e-22	0.988	3	C:ribosome; F:structural constituent of ribosome; P:translation	EC:3.6.5.3
isotig01708	ribosomal l5e family protein	640	5	1.36222e-81	0.788	8	C:chromatin; P:chromatin assembly or disassembly; F:structural constituent of ribosome; F:chromatin binding; F:structural constituent of chromatin; C:cytosolic small ribosomal subunit; F:transcription factor activity; P:translation	EC:3.6.5.3
isotig01143	ribose-5-phosphate isomerase	748	5	9.32564e-113	0.924	3	P:pentose-phosphate shunt, non-oxidative branch; F:ribose-5-phosphate isomerase activity; C:plastid	EC:5.3.1.6
isotig01178	ribonuclease ii r family protein	625	5	3.84228e-33	0.884	8	F:3'-5'-exoribonuclease activity; F:RNA binding; P:embryonic development ending in seed dormancy; P:chloroplast organization; P:rRNA processing; C:chloroplast; F:exoribonuclease II activity; C:mitochondrion	EC:3.1.13.1
isotig03592	riboflavin synthase alpha	526	5	1.08137e-70	0.872	0	-
isotig02412	rf2 protein	376	5	1.03567e-58	0.93	4	P:auxin biosynthetic process; F:ATP binding; F:nucleoside-triphosphatase activity; C:chloroplast	EC:3.6.1.15
isotig01752	retrotransposon unclassified	541	5	1.04555e-51	0.766	1	F:nucleic acid binding	-
contig00203	retrotransposon protein	520	5	2.72436e-45	0.966	1	C:mitochondrion	-
contig03150	retrotransposon protein	594	5	4.72936e-43	0.836	1	C:mitochondrion	-
isotig00121	retrotransposon protein	1209	5	1.82914e-35	0.824	1	C:mitochondrion	-
isotig00125	retrotransposon protein	1022	5	3.01138e-32	0.922	1	C:mitochondrion
isotig00127	retrotransposon protein	664	5	6.34885e-36	0.98	1	C:mitochondrion	-
isotig00230	retrotransposon protein	739	5	2.49444e-44	0.976	0	-
isotig00231	retrotransposon protein	608	5	1.60154e-44	0.972	1	C:mitochondrion	-
isotig00264	retrotransposon protein	337	3	4.35719e-20	0.966667	0	-
isotig00265	retrotransposon protein	373	3	2.88638e-19	0.956667	0	-
isotig00266	retrotransposon protein	360	5	2.64714e-25	0.876	1	C:mitochondrion	-
isotig00267	retrotransposon protein	396	5	9.26086e-45	0.956	1	C:mitochondrion	-
isotig00469	retrotransposon protein	624	5	6.22498e-28	0.936	0	-
isotig00578	retrotransposon protein	430	5	1.66711e-27	0.972	0	-
isotig00579	retrotransposon protein	526	5	1.93106e-27	0.904	0	-
isotig00796	retrotransposon protein	493	5	2.41403e-18	0.708	0	-
isotig01095	retrotransposon protein	225	3	5.82558e-20	0.94	0	-
isotig01097	retrotransposon protein	204	3	5.73858e-20	0.94	0	-
isotig01305	retrotransposon protein	480	5	6.92205e-26	0.922	1	C:mitochondrion	-
isotig01342	retrotransposon protein	342	5	4.77136e-30	0.922	1	C:mitochondrion	-
isotig01487	retrotransposon protein	495	5	1.70097e-33	0.942	1	C:mitochondrion	-
isotig01504	retrotransposon protein	528	5	2.13703e-39	0.948	1	C:mitochondrion	-
isotig01505	retrotransposon protein	523	5	2.04685e-39	0.948	1	C:mitochondrion	-
isotig01619	retrotransposon protein	259	4	1.65784e-26	0.9425	0	-
isotig01622	retrotransposon protein	323	5	1.68338e-27	0.934	0	-
isotig01623	retrotransposon protein	297	4	2.04534e-34	0.9125	1	C:mitochondrion
isotig01701	retrotransposon protein	508	5	7.00678e-42	0.952	1	C:mitochondrion	-
isotig01738	retrotransposon protein	464	5	1.35476e-46	0.954	1	C:mitochondrion	-
isotig01742	retrotransposon protein	781	5	5.10065e-33	0.942	1	C:mitochondrion	-
isotig01799	retrotransposon protein	403	5	3.43757e-44	0.932	1	C:mitochondrion	-
isotig02011	retrotransposon protein	327	5	4.25866e-23	0.954	0	-
isotig02027	retrotransposon protein	274	2	3.47912e-09	0.755	0	-
isotig02034	retrotransposon protein	416	5	2.99267e-39	0.954	1	C:mitochondrion	-
isotig02037	retrotransposon protein	439	5	1.68565e-43	0.972	0	-
isotig02143	retrotransposon protein	126	4	1.6209e-14	0.94	1	C:mitochondrion	-
isotig02187	retrotransposon protein	339	5	8.94764e-35	0.896	1	C:mitochondrion	-
isotig02229	retrotransposon protein	375	5	3.38819e-28	0.964	0	-
isotig02315	retrotransposon protein	471	4	5.20266e-37	0.935	1	C:mitochondrion	-
isotig02383	retrotransposon protein	517	5	3.63719e-28	0.956	1	C:chloroplast	-
isotig02404	retrotransposon protein	309	5	1.97183e-34	0.934	1	C:mitochondrion	-
isotig02415	retrotransposon protein	344	5	4.16119e-35	0.954	1	C:mitochondrion	-
isotig02686	retrotransposon protein	489	5	3.2494e-35	0.96	0	-
isotig02870	retrotransposon protein	512	5	8.21625e-46	0.922	1	C:mitochondrion	-
isotig03077	retrotransposon protein	509	5	1.12372e-31	0.886	1	C:mitochondrion	-
isotig03160	retrotransposon protein	391	5	2.59648e-39	0.9	1	C:mitochondrion	-
isotig03163	retrotransposon protein	296	4	1.47138e-23	0.8675	0	-
isotig03186	retrotransposon protein	402	5	1.2743e-51	0.934	1	C:mitochondrion	-
isotig03191	retrotransposon protein	378	5	2.48538e-47	0.936	1	C:mitochondrion	-
isotig03206	retrotransposon protein	324	4	8.42512e-29	0.945	1	C:mitochondrion	-
isotig03234	retrotransposon protein	394	5	1.57693e-49	0.938	1	C:mitochondrion	-
isotig03264	retrotransposon protein	484	5	3.40709e-28	0.97	1	C:chloroplast	-
isotig03266	retrotransposon protein	422	5	5.83212e-41	0.928	1	C:mitochondrion	-
isotig03272	retrotransposon protein	408	5	5.80005e-44	0.928	1	C:mitochondrion	-
isotig03333	retrotransposon protein	315	5	8.73049e-16	0.924	2	C:mitochondrion; C:chloroplast	-
isotig03334	retrotransposon protein	289	5	1.13478e-23	0.91	1	C:mitochondrion
isotig03373	retrotransposon protein	323	5	7.31893e-23	0.894	0	-
isotig03386	retrotransposon protein	255	2	2.22566e-11	0.775	1	C:mitochondrion	-
isotig03389	retrotransposon protein	460	5	3.32039e-28	0.952	0	-
isotig03395	retrotransposon protein	451	5	2.48931e-31	0.882	1	C:mitochondrion	-
isotig03399	retrotransposon protein	684	5	1.73098e-40	0.934	1	C:mitochondrion
isotig03421	retrotransposon protein	253	4	1.78891e-25	0.785	1	C:mitochondrion
isotig03423	retrotransposon protein	383	5	1.1338e-38	0.97	0	-
isotig03424	retrotransposon protein	385	5	5.19003e-32	0.968	1	C:mitochondrion	-
isotig03449	retrotransposon protein	307	5	2.30961e-29	0.902	1	C:mitochondrion
isotig03486	retrotransposon protein	414	5	2.58819e-41	0.884	1	C:mitochondrion	-
isotig03505	retrotransposon protein	525	5	2.97919e-28	0.82	1	C:mitochondrion	-
isotig03512	retrotransposon protein	480	5	1.30544e-24	0.936	1	C:mitochondrion	-
isotig03619	retrotransposon protein	444	3	2.51685e-23	0.806667	0	-
isotig03631	retrotransposon protein	522	5	7.39709e-40	0.942	1	C:mitochondrion	-
isotig03714	retrotransposon protein	601	5	1.5378e-41	0.946	2	C:mitochondrion; C:chloroplast	-
isotig03763	retrotransposon protein	557	5	1.00142e-51	0.954	1	C:mitochondrion	-
isotig03775	retrotransposon protein	413	5	2.72948e-30	0.9	1	C:mitochondrion	-
isotig03731	retinal dehydrogenase expressed	557	5	1.11235e-34	0.896	2	P:oxidation reduction; F:retinal dehydrogenase activity	EC:1.2.1.36
isotig00490	response regulator receiver cct	647	5	2.03643e-52	0.848	3	P:two-component signal transduction system (phosphorelay); F:two-component response regulator activity; P:regulation of transcription, DNA-dependent	-
isotig00492	response regulator receiver cct	382	5	4.98717e-32	0.924	3	P:two-component signal transduction system (phosphorelay); F:two-component response regulator activity; P:regulation of transcription, DNA-dependent	-
isotig02285	response regulator receiver cct	555	5	2.03581e-20	0.71	3	P:regulation of transcription, DNA-dependent; P:two-component signal transduction system (phosphorelay); F:two-component response regulator activity
isotig03559	regulator of ribonuclease activity	460	5	9.02134e-34	0.896	2	P:regulation of RNA metabolic process; F:ribonuclease inhibitor activity	-
isotig00195	receptor-interacting protein	1778	5	2.67167e-35	0.85	1	F:receptor activity	-
isotig00196	receptor-interacting protein	1887	5	2.8722e-35	0.85	1	F:receptor activity	-
isotig01737	receptor protein kinase clavata1	611	5	1.18141e-44	0.778	9	P:auxin biosynthetic process; P:protein amino acid phosphorylation; F:transmembrane receptor protein tyrosine kinase activity; F:protein binding; P:oxidation reduction; F:ATP binding; C:integral to membrane; F:protein serine/threonine kinase activity; F:2-alkenal reductase activity	EC:2.7.10.1; EC:2.7.11.0; EC:1.3.1.74
isotig02813	receptor protein	516	5	2.19257e-50	0.906	9	P:auxin biosynthetic process; F:receptor activity; P:protein amino acid phosphorylation; P:response to stress; P:protein ubiquitination; F:ATP binding; F:ubiquitin-protein ligase activity; F:protein serine/threonine kinase activity; C:ubiquitin ligase complex	EC:6.3.2.19; EC:2.7.11.0
isotig03028	receptor kinase aly8 ark3	708	5	6.14327e-31	0.71	4	F:kinase activity; F:receptor activity; F:sugar binding; P:recognition of pollen
isotig02827	rcc1 and btb domain-containing	495	5	9.59864e-76	0.948	1	F:Ran GTPase binding	-
isotig02902	rb11c_lotja ame: full=ras-related protein rab11c	724	5	1.3105e-116	0.972	5	P:protein transport; F:hydrolase activity; C:plasma membrane; F:GTP binding; P:small GTPase mediated signal transduction	-
isotig02224	rapid alkalinization factor precursor	503	5	2.89675e-32	0.744	0	-
isotig00905	rana1_tobac ame: full=gtp-binding nuclear protein ran-a1	739	5	1.16443e-107	0.988	7	F:GTP binding; F:protein binding; P:nucleocytoplasmic transport; P:intracellular protein transport; P:signal transduction; C:nucleus; F:GTPase activity	EC:3.6.5.1; EC:3.6.5.2; EC:3.6.5.3; EC:3.6.5.4
isotig02503	ran-binding protein 1	541	5	1.75223e-58	0.92	1	P:intracellular transport	-
isotig03329	r3h domain containing	579	5	7.94095e-61	0.828	1	F:nucleic acid binding	-
isotig02201	quinone oxidoreductase	580	5	7.92256e-69	0.88	3	F:zinc ion binding; P:oxidation reduction; F:oxidoreductase activity	-
isotig01695	qcr8_soltu ame: full=cytochrome b-c1 complex subunit 8 ame: full=complex iii subunit 8 ame: full=complex iii subunit vii ame: full=ubiquinol-cytochrome c reductase complex kda protein ame: full=ubiquinol-cytochrome c reductase complex ubiquinone-binding protein qp-c	547	5	1.36089e-29	0.892	4	C:mitochondrial inner membrane; C:respiratory chain; P:transport; P:electron transport chain	-
isotig02981	pyruvate kinase	502	5	1.65267e-57	0.908	4	F:pyruvate kinase activity; F:potassium ion binding; F:magnesium ion binding; P:glycolysis	EC:2.7.1.40
isotig01338	pyruvate dehydrogenase e1 alpha subunit	926	5	1.15419e-129	0.928	4	F:pyruvate dehydrogenase (acetyl-transferring) activity; C:intracellular membrane-bounded organelle; P:oxidation reduction; P:glycolysis	EC:1.2.4.1
isotig01339	pyruvate dehydrogenase e1 alpha subunit	483	5	8.07191e-46	0.928	4	F:pyruvate dehydrogenase (acetyl-transferring) activity; C:intracellular membrane-bounded organelle; P:oxidation reduction; P:glycolysis	EC:1.2.4.1
isotig03511	pyruvate dehydrogenase e1 alpha subunit	735	5	6.65253e-108	0.95	8	F:cobalt ion binding; F:pyruvate dehydrogenase (acetyl-transferring) activity; P:oxidation reduction; P:glycolysis; C:nucleus; C:cytosol; F:zinc ion binding; C:mitochondrion	EC:1.2.4.1
isotig03127	pyruvate dehydrogenase	516	5	3.86802e-46	0.96	2	P:oxidation reduction; F:pyruvate dehydrogenase (acetyl-transferring) activity	EC:1.2.4.1
isotig00424	pyridoxine biosynthesis protein	751	5	5.01183e-98	0.964	2	P:pyridoxal phosphate biosynthetic process; F:catalytic activity	-
isotig00425	pyridoxine biosynthesis protein	1446	5	3.09956e-100	0.762	1	P:metabolic process	-
isotig01251	putative metallophosphatase [Lupinus luteus]	445	5	7.30595e-31	0.724	2	F:metal ion binding; F:acid phosphatase activity	EC:3.1.3.2
isotig01167	putative glycosyltransferase [Clitoria ternatea]	403	5	2.27031e-16	0.892	2	F:transferase activity, transferring hexosyl groups; P:metabolic process	EC:2.4.1.0
isotig03625	purple acid phosphatase-like protein	505	5	1.79412e-45	0.906	6	P:phosphate ion homeostasis; C:plant-type cell wall; F:metal ion binding; C:vacuole; F:acid phosphatase activity; F:protein serine/threonine phosphatase activity	EC:3.1.3.2
isotig00405	pura_solbu ame: full=adenylosuccinate chloroplastic short=ampsase short= ame: full=imp--aspartate ligase flags: precursor	254	5	2.38619e-13	0.94	5	C:cytoplasm; F:adenylosuccinate synthase activity; P:purine nucleotide biosynthetic process; F:GTP binding; F:magnesium ion binding	EC:6.3.4.4
isotig02818	psrp5_pea ame: full=50s ribosomal protein chloroplastic ame: full=50s ribosomal protein l18 ame: full=cl18 ame: full=plastid-specific 50s ribosomal protein 5 short=psrp-5 flags: precursor	682	5	1.65762e-22	0.744	2	C:cytoplasmic part; C:intracellular organelle	-
isotig00304	psii 47 kda protein	948	5	6.25861e-108	0.992	6	C:photosystem; P:photosynthetic electron transport chain; P:protein-chromophore linkage; F:chlorophyll binding; C:integral to membrane; C:chloroplast	-
isotig02905	psii 32 kda protein	526	5	5.11372e-14	0.534	3	C:intracellular organelle; C:cytoplasmic part; P:cellular metabolic process	-
isotig01610	pseudouridine synthase family protein	448	5	2.20043e-11	0.858	3	F:RNA binding; P:pseudouridine synthesis; F:pseudouridine synthase activity	EC:5.4.99.12
isotig02222	psbw_spiol ame: full=photosystem ii reaction center w chloroplastic ame: full=psii kda protein flags: precursor	625	5	5.61722e-37	0.81	2	C:photosystem II; C:chloroplast	-
isotig01223	psbp_pea ame: full=oxygen-evolving enhancer protein chloroplastic short=oee2 ame: full=23 kda subunit of oxygen evolving system of photosystem ii ame: full=23 kda thylakoid membrane protein ame: full=oec 23 kda subunit flags: precursor	1060	5	4.23594e-119	0.896	5	C:extrinsic to membrane; F:calcium ion binding; P:photosynthesis; C:chloroplast thylakoid membrane; C:oxygen evolving complex	-
isotig01224	psbp_pea ame: full=oxygen-evolving enhancer protein chloroplastic short=oee2 ame: full=23 kda subunit of oxygen evolving system of photosystem ii ame: full=23 kda thylakoid membrane protein ame: full=oec 23 kda subunit flags: precursor	844	5	2.9062e-119	0.896	5	C:extrinsic to membrane; F:calcium ion binding; P:photosynthesis; C:chloroplast thylakoid membrane; C:oxygen evolving complex	-
isotig01225	psbp_pea ame: full=oxygen-evolving enhancer protein chloroplastic short=oee2 ame: full=23 kda subunit of oxygen evolving system of photosystem ii ame: full=23 kda thylakoid membrane protein ame: full=oec 23 kda subunit flags: precursor	1044	5	5.05654e-117	0.896	5	C:extrinsic to membrane; F:calcium ion binding; P:photosynthesis; C:chloroplast thylakoid membrane; C:oxygen evolving complex	-
isotig01526	psb28_orysj ame: full=photosystem ii reaction center psb28 chloroplastic ame: full=photosystem ii protein w-like flags: precursor	600	5	1.81849e-82	0.96	3	C:oxygen evolving complex; C:plastid; P:photosynthesis	-
isotig01543	prs7_prupe ame: full=26s protease regulatory subunit 7 ame: full=26s proteasome aaa-atpase subunit rpt1 ame: full=26s proteasome subunit 7 ame: full=regulatory particle triple-a atpase subunit 1	494	5	3.94235e-53	0.77	4	F:hydrolase activity; P:metabolic process; F:nucleotide binding; C:intracellular part	-
isotig02429	prpl11 (plastid ribosomal protein l11) structural constituent of ribosome	407	5	2.09181e-54	0.932	3	C:ribosome; F:structural constituent of ribosome; P:translation	EC:3.6.5.3
isotig01332	proton pyrophosphatase	883	5	6.80759e-90	0.98	5	F:hydrogen-translocating pyrophosphatase activity; C:cytoplasmic membrane-bounded vesicle; P:proton transport; F:inorganic diphosphatase activity; C:membrane	EC:3.6.1.1
isotig01333	proton pyrophosphatase	829	5	6.09542e-90	0.98	5	F:hydrogen-translocating pyrophosphatase activity; C:cytoplasmic membrane-bounded vesicle; P:proton transport; F:inorganic diphosphatase activity; C:membrane	EC:3.6.1.1
isotig01710	proton gradient regulation 5	1318	5	4.551e-63	0.916	0	-
isotig02770	protein-tyrosine phosphatase mitochondrial mitochondrial	450	5	5.3465e-42	0.82	3	F:protein tyrosine phosphatase activity; P:protein amino acid dephosphorylation; F:protein tyrosine/serine/threonine phosphatase activity	EC:3.1.3.48
isotig01815	protein with unknown function [Ricinus communis]	894	5	6.99836e-82	0.944	4	P:protein transport; F:hydrolase activity; F:GTP binding; P:small GTPase mediated signal transduction	-
isotig03659	protein with unknown function [Ricinus communis]	686	5	5.18618e-40	0.778	2	F:zinc ion binding; F:protein binding	-
isotig03018	protein transport protein sec23	615	5	4.8211e-78	0.784	4	P:intracellular transport; F:binding; P:protein transport; F:transporter activity	-
isotig00472	protein transport protein	529	5	5.72735e-35	0.964	5	C:COPII vesicle coat; F:protein binding; P:intracellular protein transport; P:ER to Golgi vesicle-mediated transport; F:zinc ion binding	-
isotig03756	protein thylakoid chloroplast	1143	5	1.06049e-110	0.9	0	-
isotig00379	protein sodium-and lithium-tolerant 1	361	5	1.54114e-49	0.854	1	P:hyperosmotic salinity response	-
isotig00380	protein sodium-and lithium-tolerant 1	448	5	4.23506e-55	0.854	1	P:hyperosmotic salinity response	-
isotig00382	protein sodium-and lithium-tolerant 1	559	5	2.35526e-52	0.882	1	P:hyperosmotic salinity response	-
isotig00383	protein sodium-and lithium-tolerant 1	518	5	1.79676e-43	0.834	1	P:hyperosmotic salinity response	-
isotig02164	protein sodium-and lithium-tolerant 1	451	5	5.19382e-35	0.938	1	P:hyperosmotic salinity response	-
isotig02176	protein plastid transcriptionally active 16	1227	5	1.43837e-100	0.808	5	F:binding; C:plastid chromosome; P:metabolic process; F:catalytic activity; C:chloroplast thylakoid membrane	-
isotig03154	protein phsophatase-	656	5	1.39486e-36	1	1	F:phosphoprotein phosphatase activity	EC:3.1.3.16
isotig01277	protein phosphatase catalytic beta subunit	786	5	1.26525e-126	0.952	1	F:phosphoprotein phosphatase activity	EC:3.1.3.16
isotig00606	protein phosphatase 2c	793	5	2.22833e-70	0.904	4	P:protein amino acid dephosphorylation; F:metal ion binding; F:protein serine/threonine phosphatase activity; C:protein serine/threonine phosphatase complex	-
isotig00607	protein phosphatase 2c	598	5	6.1921e-19	0.872	4	P:protein amino acid dephosphorylation; F:metal ion binding; F:protein serine/threonine phosphatase activity; C:protein serine/threonine phosphatase complex	-
isotig00608	protein phosphatase 2c	612	5	8.32053e-54	0.946	4	P:protein amino acid dephosphorylation; F:metal ion binding; F:protein serine/threonine phosphatase activity; C:protein serine/threonine phosphatase complex	-
isotig01394	protein phosphatase 2c	450	5	5.39633e-10	0.924	1	F:phosphoprotein phosphatase activity	EC:3.1.3.16
isotig00352	protein phosphatase 2a structural subunit	573	5	2.79585e-95	0.976	1	F:binding	-
isotig00353	protein phosphatase 2a structural subunit	703	5	1.78801e-75	0.966	1	F:binding	-
isotig00354	protein phosphatase 2a structural subunit	521	5	1.03916e-54	0.954	1	F:binding	-
isotig03087	protein phosphatase 2a catalytic subunit	792	5	4.74177e-113	0.978	1	F:phosphoprotein phosphatase activity	EC:3.1.3.16
isotig02163	protein phosphatase	548	5	1.25615e-75	0.906	5	C:protein serine/threonine phosphatase complex; F:metal ion binding; F:DNA binding; F:protein serine/threonine phosphatase activity; P:protein amino acid dephosphorylation	-
isotig00138	protein mitochondrial	991	5	2.2406e-141	0.86	4	P:protein amino acid phosphorylation; F:protein kinase activity; F:ATP binding; C:chloroplast	-
isotig01316	protein mitochondrial	614	5	2.55669e-95	0.904	4	P:protein amino acid phosphorylation; F:protein kinase activity; F:ATP binding; C:plastid	-
isotig01334	protein mitochondrial	865	5	6.50037e-114	0.946	3	P:protein amino acid phosphorylation; F:ATP binding; F:protein kinase activity	-
isotig01335	protein mitochondrial	779	5	4.69346e-126	0.93	3	P:protein amino acid phosphorylation; F:ATP binding; F:protein kinase activity	-
isotig02499	protein mitochondrial	404	5	7.78486e-25	0.858	5	P:protein amino acid phosphorylation; F:DNA binding; F:protein kinase activity; F:ATP binding; P:DNA integration	-
isotig02892	protein kinase-like protein	889	5	1.1843e-65	0.78	4	P:auxin biosynthetic process; P:protein amino acid phosphorylation; F:ATP binding; F:protein serine/threonine kinase activity	EC:2.7.11.0
isotig03674	protein kinase family protein	386	5	1.48603e-68	0.97	5	P:protein amino acid phosphorylation; C:plasma membrane; F:protein binding; F:ATP binding; F:protein serine/threonine kinase activity	EC:2.7.11.0
isotig00983	protein kinase	403	5	1.15413e-34	0.972	5	P:auxin biosynthetic process; F:calmodulin-dependent protein kinase activity; P:protein amino acid phosphorylation; F:ATP binding; P:signal transduction	EC:2.7.11.17
isotig01591	protein kinase	492	5	1.13382e-92	0.982	4	P:auxin biosynthetic process; P:protein amino acid phosphorylation; F:ATP binding; F:protein serine/threonine kinase activity	EC:2.7.11.0
isotig01667	protein kinase	470	5	2.09754e-62	0.92	5	P:auxin biosynthetic process; P:protein amino acid phosphorylation; F:ATP binding; P:signal transduction; F:protein serine/threonine kinase activity	EC:2.7.11.0
isotig02772	protein kinase	935	5	1.00714e-94	0.88	4	P:auxin biosynthetic process; P:protein amino acid phosphorylation; F:ATP binding; F:protein serine/threonine kinase activity	EC:2.7.11.0
isotig03102	protein kinase	533	5	5.81758e-80	0.964	5	P:auxin biosynthetic process; P:protein amino acid phosphorylation; F:ATP binding; P:signal transduction; F:protein serine/threonine kinase activity	EC:2.7.11.0
isotig03634	protein kinase	731	5	4.60582e-106	0.876	5	P:auxin biosynthetic process; P:protein amino acid phosphorylation; F:ATP binding; P:signal transduction; F:protein serine/threonine kinase activity	EC:2.7.11.0
isotig03242	protein embryo defective 1273	461	5	1.86331e-51	0.89	1	P:embryonic development ending in seed dormancy	-
isotig01853	protein disulfide isomerase-like protein	507	5	6.70759e-85	0.96	3	C:endoplasmic reticulum lumen; P:cell redox homeostasis; F:protein disulfide isomerase activity	EC:5.3.4.1
isotig03663	protein disulfide isomerase	886	5	9.1141e-143	0.932	3	C:endoplasmic reticulum lumen; P:cell redox homeostasis; F:protein disulfide isomerase activity	EC:5.3.4.1
isotig02821	protein coq10 mitochondrial	516	5	2.11754e-52	0.972	0	-
isotig00818	protein chup1	706	5	8.54863e-33	0.84	2	C:chloroplast outer membrane; P:chloroplast relocation	-
isotig01174	protein cbby	350	5	1.16623e-28	0.874	2	F:catalytic activity; P:metabolic process	-
isotig01321	protein binding	1306	5	1.55663e-148	0.876	1	F:protein binding	-
isotig00017	protein	573	5	6.14578e-26	0.942	0	-
isotig00020	protein	464	5	2.61711e-20	0.95	1	C:mitochondrion	-
isotig00238	protein	931	5	5.45612e-117	0.924	2	F:nucleotide binding; F:RNA binding	-
isotig00274	protein	590	5	3.25953e-27	0.916	0	-
isotig00640	protein	807	5	1.38737e-67	0.99	3	C:ribosome; F:structural constituent of ribosome; P:translation	EC:3.6.5.3
isotig00641	protein	745	5	1.18289e-67	0.99	3	C:ribosome; F:structural constituent of ribosome; P:translation	EC:3.6.5.3
isotig00830	protein	562	5	4.52392e-39	0.818	0	-
isotig00933	protein	387	5	2.16121e-27	0.98	3	C:ribosome; F:structural constituent of ribosome; P:translation	EC:3.6.5.3
isotig00934	protein	344	5	2.21638e-27	0.98	3	C:ribosome; F:structural constituent of ribosome; P:translation	EC:3.6.5.3
isotig00941	protein	594	5	3.61571e-96	0.974	3	C:ribosome; F:structural constituent of ribosome; P:translation	EC:3.6.5.3
isotig00942	protein	715	5	6.57045e-97	0.974	3	C:ribosome; F:structural constituent of ribosome; P:translation	EC:3.6.5.3
isotig01015	protein	747	5	3.64569e-78	0.866	2	P:metabolic process; F:triose-phosphate isomerase activity	EC:5.3.1.1
isotig01367	protein	481	5	4.41352e-75	0.88	0	-
isotig01857	protein	848	5	7.24143e-102	0.89	2	P:translational initiation; F:translation initiation factor activity	-
isotig01974	protein	267	5	2.6828e-09	0.94	0	-
isotig02114	protein	441	5	2.15067e-56	0.902	0	-
isotig02381	protein	449	5	4.85679e-43	0.922	4	C:mitochondrial inner membrane; F:protein transporter activity; C:integral to membrane; P:protein transport	-
isotig02464	protein	344	5	7.88298e-25	0.658	2	P:oxidation reduction; F:oxidoreductase activity
isotig02526	protein	567	5	1.88472e-72	0.798	3	F:carboxypeptidase activity; F:serine-type peptidase activity; P:proteolysis	-
isotig02571	protein	673	5	4.76718e-71	0.968	5	F:copper ion binding; P:oxidation reduction; C:apoplast; F:laccase activity; P:lignin catabolic process	EC:1.10.3.2
isotig02584	protein	464	5	5.26108e-29	0.942	0	-
isotig02649	protein	437	5	4.21318e-23	0.928	0	-
isotig02689	protein	477	5	1.99982e-65	0.69	2	P:proteolysis; F:cysteine-type endopeptidase activity	EC:3.4.22.0
isotig03012	protein	624	5	2.05673e-44	0.946	5	C:ribosome; F:structural constituent of ribosome; F:RNA binding; P:translation; F:nucleotide binding	EC:3.6.5.3
isotig03048	protein	526	5	1.12424e-51	0.732	2	C:intracellular; F:binding	-
isotig03065	protein	501	5	7.08547e-55	0.892	1	C:nucleus	-
isotig03349	protein	322	5	2.7078e-50	0.834	0	-
isotig03382	protein	317	5	1.34692e-16	0.694	0	-
isotig03400	protein	365	5	4.62207e-46	0.87	0	-
isotig03440	protein	478	5	3.21506e-39	0.894	0	-
isotig03485	protein	458	5	4.36237e-63	0.83	0	-
isotig03541	protein	518	5	3.46617e-79	0.928	0	-
isotig03618	protein	598	5	3.59699e-77	0.884	0	-
isotig03666	protein	404	5	5.75999e-28	0.93	0	-
isotig03668	protein	456	5	4.82894e-19	0.85	0	-
isotig03686	protein	480	5	2.43357e-63	0.768	2	F:oxidoreductase activity; F:iron-sulfur cluster binding	-
isotig03708	protein	542	5	1.94257e-49	0.908	0	-
isotig03777	protein	447	5	8.26857e-51	0.98	0	-
isotig03259	proteasome subunit beta type-4	393	5	2.5176e-47	0.946	5	C:cytoplasm; C:proteasome core complex; C:nucleus; F:threonine-type endopeptidase activity; P:proteolysis involved in cellular protein catabolic process	EC:3.4.25.0
isotig03015	proteasome subunit beta type-3-a	776	5	1.89882e-111	0.974	5	C:cytoplasm; C:proteasome core complex; P:ubiquitin-dependent protein catabolic process; C:nucleus; F:threonine-type endopeptidase activity	EC:3.4.25.0
isotig01085	proteasome subunit alpha	603	5	1.40426e-58	0.868	5	C:cytoplasm; C:proteasome core complex, alpha-subunit complex; P:ubiquitin-dependent protein catabolic process; C:nucleus; F:threonine-type endopeptidase activity	EC:3.4.25.0
isotig01086	proteasome subunit alpha	771	5	9.01091e-122	0.98	5	C:cytoplasm; C:proteasome core complex, alpha-subunit complex; P:ubiquitin-dependent protein catabolic process; C:nucleus; F:threonine-type endopeptidase activity	EC:3.4.25.0
isotig02055	proteasome maturation factor ump1 family protein	564	5	3.48897e-48	0.91	3	F:molecular_function; P:biological_process; C:cellular_component
isotig01212	protease degq	393	5	1.99945e-36	0.932	6	P:oxidation reduction; P:proteolysis; F:serine-type endopeptidase activity; C:plastid; F:protein binding; F:2-alkenal reductase activity	EC:3.4.21.0; EC:1.3.1.74
isotig00422	proline-rich protein	672	5	2.09023e-30	0.772	0	-
isotig02558	proline-rich family protein	781	5	3.82817e-51	0.802	1	C:chloroplast thylakoid membrane	-
isotig02296	progesterone 5-beta-reductase	471	5	5.35975e-34	0.856	3	F:catalytic activity; P:metabolic process; F:binding	-
isotig03133	progesterone 5-beta-	578	5	1.79699e-65	0.742	3	F:binding; P:metabolic process; F:catalytic activity
isotig02969	prof1_soybn ame: full=profilin-1 ame: full= 1 ame: allergen=gly m	751	5	4.01743e-55	0.952	4	P:actin cytoskeleton organization; C:cytoplasm; F:actin binding; C:actin cytoskeleton	-
isotig03617	presenilin family protein	532	5	1.26149e-73	0.882	2	P:intracellular signaling pathway; C:integral to membrane	-
isotig00237	predicted protein [Populus trichocarpa]	999	5	1.92421e-118	0.874	2	F:nucleotide binding; F:RNA binding	-
isotig00240	predicted protein [Populus trichocarpa]	696	5	9.54626e-98	0.896	2	F:nucleotide binding; F:RNA binding	-
isotig00241	predicted protein [Populus trichocarpa]	628	5	2.27375e-94	0.942	2	F:nucleotide binding; F:RNA binding	-
isotig00243	predicted protein [Populus trichocarpa]	502	5	1.8646e-55	0.86	2	F:nucleotide binding; F:RNA binding	-
isotig00246	predicted protein [Populus trichocarpa]	1231	5	4.67684e-75	0.84	2	P:pentose-phosphate shunt, non-oxidative branch; F:ribose-5-phosphate isomerase activity	EC:5.3.1.6
isotig00248	predicted protein [Populus trichocarpa]	775	5	2.19277e-75	0.844	2	P:pentose-phosphate shunt, non-oxidative branch; F:ribose-5-phosphate isomerase activity	EC:5.3.1.6
isotig00541	predicted protein [Populus trichocarpa]	675	5	1.39358e-39	0.804	4	F:heme binding; P:oxidation reduction; F:monooxygenase activity; F:electron carrier activity	-
isotig00542	predicted protein [Populus trichocarpa]	709	5	1.53793e-39	0.926	5	F:heme binding; P:oxidation reduction; F:monooxygenase activity; F:electron carrier activity; C:chloroplast	-
isotig00628	predicted protein [Populus trichocarpa]	1362	5	3.66246e-148	0.942	5	F:NADP or NADPH binding; P:oxidation reduction; C:thylakoid membrane; F:ferredoxin-NADP+ reductase activity; F:FAD binding	EC:1.18.1.2
isotig00898	predicted protein [Populus trichocarpa]	980	5	7.19683e-46	0.862	0	-
isotig00918	predicted protein [Populus trichocarpa]	470	4	8.65531e-08	0.8775	0	-
isotig00960	predicted protein [Populus trichocarpa]	331	5	1.11648e-23	0.908	4	F:nucleic acid binding; C:nucleus; F:zinc ion binding; F:protein binding	-
isotig01195	predicted protein [Populus trichocarpa]	647	5	1.95287e-75	0.966	3	F:catalytic activity; P:metabolic process; F:binding	-
isotig01196	predicted protein [Populus trichocarpa]	656	5	2.76528e-93	0.966	3	F:catalytic activity; P:metabolic process; F:binding	-
isotig01440	predicted protein [Populus trichocarpa]	416	5	1.03486e-21	0.748	1	C:chloroplast	-
isotig01454	predicted protein [Populus trichocarpa]	636	5	1.21708e-39	0.87	5	F:heme binding; P:oxidation reduction; F:monooxygenase activity; F:electron carrier activity; C:chloroplast	-
isotig01594	predicted protein [Populus trichocarpa]	527	5	1.02869e-12	0.738	0	-
isotig01621	predicted protein [Populus trichocarpa]	632	5	4.56947e-34	0.732	0	-
isotig01629	predicted protein [Populus trichocarpa]	255	5	5.10723e-24	0.812	4	F:heme binding; P:oxidation reduction; F:monooxygenase activity; F:electron carrier activity	-
isotig01794	predicted protein [Populus trichocarpa]	1227	5	1.32225e-45	0.906	2	F:zinc ion binding; C:intracellular	-
isotig01811	predicted protein [Populus trichocarpa]	1137	5	0	0.918	1	F:calcium ion binding	-
isotig01841	predicted protein [Populus trichocarpa]	1373	5	1.7337e-113	0.87	5	F:structural constituent of ribosome; F:RNA binding; C:large ribosomal subunit; P:translation; P:RNA processing	EC:3.6.5.3
isotig01844	predicted protein [Populus trichocarpa]	683	5	7.80359e-89	0.916	4	C:cytoplasm; P:glycyl-tRNA aminoacylation; F:ATP binding; F:glycine-tRNA ligase activity	EC:6.1.1.14
isotig01850	predicted protein [Populus trichocarpa]	459	5	7.46513e-37	0.81	6	C:cytoplasm; F:protein binding; F:aminoacylase activity; P:cellular amino acid metabolic process; P:proteolysis; F:metallopeptidase activity	EC:3.5.1.14
isotig01885	predicted protein [Populus trichocarpa]	402	5	3.0613e-21	0.804	4	F:heme binding; P:oxidation reduction; F:monooxygenase activity; F:electron carrier activity	-
isotig02196	predicted protein [Populus trichocarpa]	497	5	9.75574e-20	0.814	2	F:methyltransferase activity; P:metabolic process	EC:2.1.1.0
isotig02214	predicted protein [Populus trichocarpa]	502	5	6.9268e-18	0.678	1	F:transferase activity, transferring glycosyl groups	-
isotig02424	predicted protein [Populus trichocarpa]	466	5	3.37935e-44	0.776	4	F:nucleic acid binding; C:intracellular; F:zinc ion binding; F:exonuclease activity	-
isotig02431	predicted protein [Populus trichocarpa]	506	5	6.5334e-52	0.852	3	C:oligosaccharyltransferase complex; F:dolichyl-diphosphooligosaccharide-protein glycotransferase activity; P:protein amino acid N-linked glycosylation via asparagine	EC:2.4.1.119
isotig02491	predicted protein [Populus trichocarpa]	339	5	1.9484e-20	0.778	1	C:chloroplast	-
isotig02523	predicted protein [Populus trichocarpa]	737	3	3.68837e-13	0.696667	1	F:binding	-
isotig02528	predicted protein [Populus trichocarpa]	566	5	4.03392e-35	0.76	3	F:protein kinase activity; P:cellular metabolic process; F:nucleotide binding	-
isotig02586	predicted protein [Populus trichocarpa]	1044	5	6.86258e-76	0.778	2	F:nucleic acid binding; F:nucleotide binding	-
isotig02718	predicted protein [Populus trichocarpa]	407	5	8.55195e-32	0.688	1	F:protein serine/threonine kinase activity	EC:2.7.11.0
isotig02805	predicted protein [Populus trichocarpa]	429	5	2.17227e-35	0.858	0	-
isotig02828	predicted protein [Populus trichocarpa]	435	5	1.10104e-47	0.92	0	-
isotig02833	predicted protein [Populus trichocarpa]	491	5	7.28497e-23	0.938	4	P:regulation of transcription; F:protein dimerization activity; P:auxin mediated signaling pathway; C:nucleus	-
isotig02835	predicted protein [Populus trichocarpa]	763	5	1.24465e-92	0.84	6	P:auxin biosynthetic process; F:sugar binding; P:protein amino acid phosphorylation; P:recognition of pollen; F:ATP binding; F:protein serine/threonine kinase activity	EC:2.7.11.0
isotig02856	predicted protein [Populus trichocarpa]	601	5	3.55205e-30	0.592	3	F:DNA binding; P:nucleosome assembly; C:nucleus
isotig02888	predicted protein [Populus trichocarpa]	737	5	1.05832e-60	0.908	2	F:4-alpha-hydroxytetrahydrobiopterin dehydratase activity; P:tetrahydrobiopterin biosynthetic process	EC:4.2.1.96
isotig02910	predicted protein [Populus trichocarpa]	494	5	1.15774e-20	0.828	0	-
isotig02931	predicted protein [Populus trichocarpa]	814	5	6.51195e-81	0.726	2	F:hydrolase activity, hydrolyzing O-glycosyl compounds; P:carbohydrate metabolic process	EC:3.2.1.0
isotig02933	predicted protein [Populus trichocarpa]	365	5	9.70488e-20	0.778	1	C:chloroplast	-
isotig02985	predicted protein [Populus trichocarpa]	514	5	1.21368e-34	0.634	0	-
isotig02990	predicted protein [Populus trichocarpa]	788	5	1.23821e-119	0.974	1	C:integral to membrane	-
isotig03110	predicted protein [Populus trichocarpa]	504	5	3.85337e-56	0.794	0	-
isotig03112	predicted protein [Populus trichocarpa]	1322	5	6.2257e-145	0.88	2	P:oxidation reduction; F:naringenin 3-dioxygenase activity	EC:1.14.11.9
isotig03131	predicted protein [Populus trichocarpa]	515	5	6.59202e-83	0.908	1	C:plastid	-
isotig03142	predicted protein [Populus trichocarpa]	485	5	8.30515e-80	0.96	4	P:auxin biosynthetic process; P:protein amino acid phosphorylation; F:ATP binding; F:protein serine/threonine kinase activity	EC:2.7.11.0
isotig03174	predicted protein [Populus trichocarpa]	390	4	1.97587e-16	0.7025	1	C:chloroplast	-
isotig03175	predicted protein [Populus trichocarpa]	297	3	7.06362e-10	0.683333	0	-
isotig03211	predicted protein [Populus trichocarpa]	358	5	6.97641e-17	0.784	0	-
isotig03284	predicted protein [Populus trichocarpa]	467	5	2.13147e-22	0.758	1	C:chloroplast	-
isotig03285	predicted protein [Populus trichocarpa]	358	5	8.2611e-27	0.716	2	F:RNA binding; F:methyltransferase activity
isotig03286	predicted protein [Populus trichocarpa]	381	4	4.86488e-19	0.94	1	C:chloroplast	-
isotig03299	predicted protein [Populus trichocarpa]	418	3	3.43516e-16	0.883333	1	C:chloroplast	-
isotig03321	predicted protein [Populus trichocarpa]	281	5	4.18755e-27	0.948	1	F:zinc ion binding	-
isotig03351	predicted protein [Populus trichocarpa]	280	5	2.09085e-14	0.708	1	C:mitochondrion
isotig03365	predicted protein [Populus trichocarpa]	253	5	1.39891e-13	0.88	0	-
isotig03376	predicted protein [Populus trichocarpa]	245	5	1.19011e-17	0.778	1	C:chloroplast	-
isotig03381	predicted protein [Populus trichocarpa]	332	5	1.3648e-21	0.722	1	C:chloroplast	-
isotig03391	predicted protein [Populus trichocarpa]	282	5	7.91677e-14	0.704	1	C:mitochondrion
isotig03412	predicted protein [Populus trichocarpa]	553	5	2.86149e-37	0.814	1	C:chloroplast	-
isotig03418	predicted protein [Populus trichocarpa]	547	5	2.74847e-22	0.776	1	C:chloroplast	-
isotig03430	predicted protein [Populus trichocarpa]	894	5	1.5943e-143	0.976	4	P:auxin biosynthetic process; F:ATP-dependent helicase activity; F:nucleic acid binding; F:ATP binding	-
isotig03484	predicted protein [Populus trichocarpa]	609	5	9.40949e-42	0.938	0	-
isotig03490	predicted protein [Populus trichocarpa]	595	5	1.15302e-09	0.782	0	-
isotig03497	predicted protein [Populus trichocarpa]	850	5	1.98563e-99	0.942	2	P:metabolic process; F:phosphoglycolate phosphatase activity	EC:3.1.3.18
isotig03553	predicted protein [Populus trichocarpa]	441	5	2.61579e-20	0.866	1	C:chloroplast	-
isotig03563	predicted protein [Populus trichocarpa]	487	5	7.52079e-44	0.906	1	F:hydroxyacylglutathione hydrolase activity	EC:3.1.2.6
isotig03579	predicted protein [Populus trichocarpa]	1042	5	6.23768e-67	0.66	3	F:binding; P:RNA processing; C:intracellular
isotig03585	predicted protein [Populus trichocarpa]	458	5	2.14521e-46	0.858	3	C:cytoplasmic membrane-bounded vesicle; P:metabolic process; F:acetate-CoA ligase activity	EC:6.2.1.1
isotig03601	predicted protein [Populus trichocarpa]	548	5	6.2487e-67	0.872	5	F:oxidoreductase activity, acting on paired donors, with incorporation or reduction of molecular oxygen; P:oxidation reduction; F:iron ion binding; F:chlorophyllide a oxygenase activity; F:2 iron, 2 sulfur cluster binding	EC:1.13.12.14
isotig03697	predicted protein [Populus trichocarpa]	419	2	1.59123e-17	0.72	0	-
isotig03742	predicted protein [Populus trichocarpa]	607	5	2.13748e-22	0.874	3	P:oxidation reduction; F:oxidoreductase activity; F:FAD binding	-
isotig03768	predicted protein [Populus trichocarpa]	490	4	2.12044e-22	0.82	1	C:chloroplast	-
isotig02323	predicted protein [Nematostella vectensis]	570	5	3.01323e-09	0.536	0	-
isotig00007	predicted protein [Micromonas pusilla CCMP1545]	1242	5	5.28467e-50	0.878	0	-
isotig01868	predicted protein [Micromonas pusilla CCMP1545]	227	1	8.43165e-11	0.89	0	-
isotig00613	predicted protein [Hordeum vulgare subsp. vulgare]	963	5	1.5741e-130	0.998	0	-
isotig00614	predicted protein [Hordeum vulgare subsp. vulgare]	966	5	3.89846e-129	0.998	0	-
isotig02160	predicted protein [Hordeum vulgare subsp. vulgare]	295	5	2.27002e-24	0.912	0	-
isotig00868	precursor of protein cell division protease ftsh-like protein	1039	5	1.94209e-161	0.984	9	P:auxin biosynthetic process; F:metalloendopeptidase activity; P:protein catabolic process; F:ATP binding; F:nucleoside-triphosphatase activity; P:proteolysis; C:membrane; C:plastid; P:cell division	EC:3.4.24.0; EC:3.6.1.15
isotig00869	precursor of protein cell division protease ftsh-like protein	1079	5	5.23821e-173	0.99	9	P:auxin biosynthetic process; F:metalloendopeptidase activity; P:protein catabolic process; F:ATP binding; F:nucleoside-triphosphatase activity; P:proteolysis; C:membrane; C:plastid; P:cell division	EC:3.4.24.0; EC:3.6.1.15
isotig00545	precursor of carboxylase p-protein glycine decarboxylase complex	3739	5	0	0.942	7	F:glycine dehydrogenase (decarboxylating) activity; F:pyridoxal phosphate binding; P:oxidation reduction; C:glycine cleavage complex; C:mitochondrion; F:2-alkenal reductase activity; P:glycine decarboxylation via glycine cleavage system	EC:1.4.4.2; EC:1.3.1.74
isotig00840	pre-mrna splicing	587	5	1.09045e-41	0.904	3	P:RNA processing; F:binding; C:plastid	-
isotig03524	pqq_dh domain-containing protein	838	5	2.28659e-92	0.778	0	-
isotig00774	ppf-1 protein	871	5	1.73344e-114	0.896	3	C:integral to membrane; C:chloroplast thylakoid membrane; P:protein insertion into membrane	-
isotig00572	potassium channel	566	5	1.13155e-45	0.97	5	F:aryl-alcohol dehydrogenase (NADP+) activity; F:ion channel activity; P:potassium ion transport; P:oxidation reduction; P:transmembrane transport	EC:1.1.1.91
isotig00573	potassium channel	453	5	7.93602e-46	0.97	5	F:aryl-alcohol dehydrogenase (NADP+) activity; F:ion channel activity; P:potassium ion transport; P:oxidation reduction; P:transmembrane transport	EC:1.1.1.91
isotig00574	potassium channel	623	5	3.63698e-81	0.95	6	F:potassium channel activity; P:transmembrane transport; P:oxidation reduction; P:potassium ion transport; C:membrane; F:aryl-alcohol dehydrogenase (NADP+) activity	EC:1.1.1.91
isotig02093	possible protein kinase ck2 regulatory subunit	641	5	2.43825e-30	0.96	2	F:protein kinase regulator activity; C:protein kinase CK2 complex	-
isotig00456	pora_cucsa ame: full=protochlorophyllide chloroplastic short=pcr ame: full=nadph-protochlorophyllide oxidoreductase short=por flags: precursor	1428	5	1.06053e-169	0.93	6	F:binding; F:protochlorophyllide reductase activity; P:oxidation reduction; P:chlorophyll biosynthetic process; C:chloroplast; P:photosynthesis	EC:1.3.1.33
isotig00457	pora_cucsa ame: full=protochlorophyllide chloroplastic short=pcr ame: full=nadph-protochlorophyllide oxidoreductase short=por flags: precursor	346	5	1.17345e-20	0.816	6	F:binding; F:protochlorophyllide reductase activity; P:oxidation reduction; P:chlorophyll biosynthetic process; C:chloroplast; P:photosynthesis	EC:1.3.1.33
isotig01971	polyubiquitin 10	1131	5	4.74214e-159	0.996	9	P:ubiquitin-dependent protein catabolic process; P:response to UV-B; C:nucleolus; P:response to salicylic acid stimulus; P:protein ubiquitination; F:protein binding; P:aging; C:vacuole; C:cytosolic large ribosomal subunit	-
isotig00615	polyubiquitin	892	5	1.13576e-116	1	8	C:nucleolus; C:vacuole; P:response to UV-B; F:protein binding; P:protein ubiquitination; P:ubiquitin-dependent protein catabolic process; P:response to salicylic acid stimulus; C:cytosolic large ribosomal subunit	-
isotig00616	polyubiquitin	895	5	2.81506e-115	1	8	C:nucleolus; C:vacuole; P:response to UV-B; F:protein binding; P:protein ubiquitination; P:ubiquitin-dependent protein catabolic process; P:response to salicylic acid stimulus; C:cytosolic large ribosomal subunit	-
isotig03074	polygalacturonase, putative [Ricinus communis]	491	5	3.70739e-75	0.956	2	F:polygalacturonase activity; P:carbohydrate metabolic process	EC:3.2.1.15
isotig01592	poly -binding protein	1071	5	1.2132e-128	0.868	2	F:nucleotide binding; F:RNA binding	-
isotig02672	pollen-specific protein	491	5	4.37883e-52	0.84	1	C:extracellular space
isotig03262	pointed first leaf	479	5	1.70477e-40	0.996	9	C:nucleolus; C:vacuole; P:translational initiation; F:structural constituent of ribosome; C:plasma membrane; F:RNA binding; F:protein binding; C:cell wall; C:cytosolic small ribosomal subunit	-
isotig01289	pmm_soybn ame: full=phosphomannomutase ame: full=	925	5	1.33949e-123	0.964	4	F:phosphomannomutase activity; C:cytoplasm; F:hydrolase activity; P:mannose biosynthetic process	EC:5.4.2.8
contig00052	plastocyanin chloroplast	562	5	8.49226e-54	0.848	5	F:copper ion binding; F:electron carrier activity; P:transport; C:chloroplast thylakoid membrane; P:electron transport chain	-
isotig03338	plastocyanin chloroplast	745	5	6.55125e-34	0.886	5	F:copper ion binding; F:electron carrier activity; P:transport; C:chloroplast thylakoid membrane; P:electron transport chain	-
isotig03444	plastocyanin chloroplast	296	5	1.26535e-33	0.904	5	F:copper ion binding; F:electron carrier activity; P:transport; C:chloroplast thylakoid membrane; P:electron transport chain	-
isotig00442	plastidic aldolase	348	5	2.88589e-11	0.92	2	P:glycolysis; F:fructose-bisphosphate aldolase activity	EC:4.1.2.13
isotig03119	plastid-lipid associated protein pap	435	5	3.29981e-60	0.84	0	-
isotig01336	plastid transketolase	2349	5	0	0.944	2	F:transketolase activity; P:metabolic process	EC:2.2.1.1
isotig01337	plastid transketolase	2175	5	0	0.944	2	F:transketolase activity; P:metabolic process	EC:2.2.1.1
isotig02189	plastid transcriptionally active	463	5	3.42598e-12	0.766	2	F:transcription elongation regulator activity; P:positive regulation of RNA elongation from RNA polymerase II promoter	-
isotig01593	plastid serine hydroxymethyltransferase	495	5	2.47622e-41	0.884	5	F:pyridoxal phosphate binding; P:L-serine metabolic process; P:one-carbon metabolic process; F:glycine hydroxymethyltransferase activity; P:glycine metabolic process	EC:2.1.2.1
isotig03749	plastid ribosomal protein	505	5	1.27734e-67	0.908	6	C:ribosome; F:structural constituent of ribosome; P:ribosome biogenesis; P:translation; F:rRNA binding; C:chloroplast thylakoid membrane	EC:3.6.5.3
isotig03029	plastid carbamoylphosphate synthetase large subunit	582	5	5.59776e-92	0.978	3	P:nitrogen compound metabolic process; F:ATP binding; F:carbamoyl-phosphate synthase (glutamine-hydrolyzing) activity	EC:6.3.5.5
isotig00849	plastid alpha-amylase	614	5	1.23759e-65	0.756	3	F:hydrolase activity, hydrolyzing O-glycosyl compounds; P:metabolic process; F:cation binding	EC:3.2.1.0
isotig00619	plasma membrane intrinsic protein 1 1	521	5	6.73564e-54	0.898	3	P:transmembrane transport; C:integral to membrane; F:transporter activity	-
isotig03660	plasma membrane intrinsic protein	427	5	3.98649e-29	0.958	3	P:transmembrane transport; C:integral to membrane; F:transporter activity	-
isotig01324	plasma membrane intrinsic polypeptide	568	4	1.32965e-09	0.955	0	-
isotig01681	plasma membrane h+ atpase	704	5	1.2268e-108	0.974	9	P:auxin biosynthetic process; F:hydrogen-exporting ATPase activity, phosphorylative mechanism; C:integral to membrane; F:metal ion binding; P:ATP biosynthetic process; F:ATP binding; F:ATPase activity, uncoupled; P:proton transport; C:plasma membrane	EC:3.6.3.6; EC:3.6.1.3
isotig02585	plasma membrane h+ atpase	391	5	1.13189e-44	0.944	7	P:auxin biosynthetic process; F:hydrogen-exporting ATPase activity, phosphorylative mechanism; C:integral to membrane; P:ATP biosynthetic process; F:ATP binding; F:ATPase activity, uncoupled; P:cation transport	EC:3.6.3.6; EC:3.6.1.3
isotig03005	pi starvation-induced protein	892	5	6.13508e-54	0.806	3	P:negative regulation of catalytic activity; F:identical protein binding; F:serine-type endopeptidase activity	EC:3.4.21.0
isotig00134	phytoene synthase	614	5	7.54308e-47	0.962	2	P:biosynthetic process; F:transferase activity	-
isotig00135	phytoene synthase	730	5	1.11532e-46	0.962	2	P:biosynthetic process; F:transferase activity	-
isotig00136	phytoene synthase	594	5	6.91449e-47	0.962	2	P:biosynthetic process; F:transferase activity	-
isotig00137	phytoene synthase	525	5	4.88793e-47	0.962	2	P:biosynthetic process; F:transferase activity	-
isotig00140	phytoene synthase	599	5	7.01926e-47	0.962	2	P:biosynthetic process; F:transferase activity	-
isotig03721	phytoene synthase	621	5	3.32497e-85	0.87	2	P:biosynthetic process; F:transferase activity	-
isotig02834	phsh_vicfa ame: full=alpha-glucan h isozyme ame: full=starch phosphorylase h	482	5	1.51724e-81	0.926	4	F:pyridoxal phosphate binding; P:carbohydrate metabolic process; C:cytoplasm; F:phosphorylase activity	EC:2.4.1.1
isotig03137	phsh_vicfa ame: full=alpha-glucan h isozyme ame: full=starch phosphorylase h	471	5	3.43403e-73	0.942	4	F:pyridoxal phosphate binding; P:carbohydrate metabolic process; C:cytoplasm; F:phosphorylase activity	EC:2.4.1.1
isotig03774	phototropin 2	391	5	1.10082e-39	0.944	8	P:two-component signal transduction system (phosphorelay); P:auxin biosynthetic process; F:protein serine/threonine kinase activity; P:regulation of transcription, DNA-dependent; F:ATP binding; P:signal transduction; F:two-component sensor activity; P:protein amino acid phosphorylation	EC:2.7.11.0
isotig00593	photosystem ii type i chlorophyll a b-binding protein	979	5	8.00823e-138	0.974	3	C:membrane; P:photosynthesis, light harvesting; C:chloroplast	-
isotig00594	photosystem ii type i chlorophyll a b-binding protein	980	5	4.24633e-139	0.974	3	C:membrane; P:photosynthesis, light harvesting; C:chloroplast	-
isotig02205	photosystem ii stability assembly factor hcf136	386	5	2.75137e-14	0.776	7	C:chloroplast stromal thylakoid; P:protein complex assembly; C:chloroplast photosystem II; C:chloroplast thylakoid lumen; P:response to cadmium ion; F:protein binding; P:plastid organization	-
isotig01675	photosystem ii stability assembly factor chloroplast	428	5	6.56832e-32	0.954	0	-
isotig00192	photosystem ii protein k	2121	5	1.06827e-25	0.962	3	C:photosystem II reaction center; C:chloroplast; P:photosynthesis	-
isotig00194	photosystem ii protein k	2230	5	1.13695e-25	0.962	3	C:photosystem II reaction center; C:chloroplast; P:photosynthesis	-
isotig00087	photosystem ii protein d1	356	5	1.31182e-56	0.998	4	P:photosynthetic electron transport in photosystem II; F:electron transporter, transferring electrons within the cyclic electron transport pathway of photosynthesis activity; C:plasma membrane light-harvesting complex; C:chloroplast	-
isotig00090	photosystem ii protein d1	886	5	4.95568e-56	0.998	4	P:photosynthetic electron transport in photosystem II; F:electron transporter, transferring electrons within the cyclic electron transport pathway of photosynthesis activity; C:plasma membrane light-harvesting complex; C:chloroplast	-
isotig00726	photosystem ii protein d1	471	5	4.4954e-65	1	4	P:photosynthetic electron transport in photosystem II; F:electron transporter, transferring electrons within the cyclic electron transport pathway of photosynthesis activity; C:plasma membrane light-harvesting complex; C:chloroplast	-
isotig01933	photosystem ii protein d1	374	5	3.37026e-60	0.998	4	P:photosynthetic electron transport in photosystem II; F:electron transporter, transferring electrons within the cyclic electron transport pathway of photosynthesis activity; C:plasma membrane light-harvesting complex; C:chloroplast	-
isotig01942	photosystem ii protein d1	163	5	4.28029e-15	0.864	1	C:chloroplast	-
isotig03362	photosystem ii protein d1	251	5	1.81921e-26	0.96	1	C:chloroplast	-
isotig03380	photosystem ii protein d1	292	5	3.38081e-44	0.996	4	P:photosynthetic electron transport in photosystem II; F:electron transporter, transferring electrons within the cyclic electron transport pathway of photosynthesis activity; C:plasma membrane light-harvesting complex; C:chloroplast	-
isotig03411	photosystem ii protein d1	554	5	1.88802e-66	0.78	9	F:metal ion binding; C:photosynthetic membrane; C:light-harvesting complex; F:electron carrier activity; C:chloroplast; C:membrane part; P:photosynthesis, light reaction; C:intracellular organelle part; P:electron transport chain	-
isotig03455	photosystem ii protein d1	351	5	1.00641e-49	0.89	9	P:photosynthetic electron transport in photosystem II; P:response to herbicide; F:electron transporter, transferring electrons within the cyclic electron transport pathway of photosynthesis activity; F:iron ion binding; C:photosystem II; P:transport; C:integral to membrane; C:plasma membrane light-harvesting complex; C:chloroplast thylakoid membrane	-
isotig03611	photosystem ii protein d1	496	5	8.76252e-45	0.966	4	P:photosynthetic electron transport in photosystem II; F:electron transporter, transferring electrons within the cyclic electron transport pathway of photosynthesis activity; C:plasma membrane light-harvesting complex; C:chloroplast	-
isotig02966	photosystem ii d1 protein	499	5	1.64109e-51	1	5	P:photosynthetic electron transport in photosystem II; F:electron transporter, transferring electrons within the cyclic electron transport pathway of photosynthesis activity; C:plasma membrane light-harvesting complex; C:chloroplast; C:membrane	-
isotig00298	photosystem ii cp47 chlorophyll apoprotein	4326	5	0	0.99	7	C:photosystem II; P:transport; P:photosynthetic electron transport chain; P:protein-chromophore linkage; F:chlorophyll binding; C:integral to membrane; C:chloroplast thylakoid membrane	-
isotig00299	photosystem ii cp47 chlorophyll apoprotein	3892	5	0	0.99	7	C:photosystem II; P:transport; P:photosynthetic electron transport chain; P:protein-chromophore linkage; F:chlorophyll binding; C:integral to membrane; C:chloroplast thylakoid membrane	-
isotig00300	photosystem ii cp47 chlorophyll apoprotein	4101	5	0	0.99	7	C:photosystem II; P:transport; P:photosynthetic electron transport chain; P:protein-chromophore linkage; F:chlorophyll binding; C:integral to membrane; C:chloroplast thylakoid membrane	-
isotig00301	photosystem ii cp47 chlorophyll apoprotein	3512	5	0	0.99	7	C:photosystem II; P:transport; P:photosynthetic electron transport chain; P:protein-chromophore linkage; F:chlorophyll binding; C:integral to membrane; C:chloroplast thylakoid membrane	-
isotig00302	photosystem ii cp47 chlorophyll apoprotein	3078	5	0	0.99	7	C:photosystem II; P:transport; P:photosynthetic electron transport chain; P:protein-chromophore linkage; F:chlorophyll binding; C:integral to membrane; C:chloroplast thylakoid membrane	-
isotig00303	photosystem ii cp47 chlorophyll apoprotein	3287	5	0	0.99	7	C:photosystem II; P:transport; P:photosynthetic electron transport chain; P:protein-chromophore linkage; F:chlorophyll binding; C:integral to membrane; C:chloroplast thylakoid membrane	-
isotig00016	photosystem ii cp43 protein	859	5	1.50979e-38	0.976	6	C:photosystem; P:photosynthetic electron transport chain; P:protein-chromophore linkage; F:chlorophyll binding; C:integral to membrane; C:chloroplast	-
isotig00002	photosystem ii cp43 chlorophyll apoprotein	5346	5	0	0.988	8	P:photosynthetic electron transport in photosystem II; C:light-harvesting complex; F:electron transporter, transferring electrons within the cyclic electron transport pathway of photosynthesis activity; C:photosystem II; P:protein-chromophore linkage; F:chlorophyll binding; C:integral to membrane; C:chloroplast thylakoid membrane	-
isotig00005	photosystem ii cp43 chlorophyll apoprotein	4724	5	0	0.988	8	P:photosynthetic electron transport in photosystem II; C:light-harvesting complex; F:electron transporter, transferring electrons within the cyclic electron transport pathway of photosynthesis activity; C:photosystem II; P:protein-chromophore linkage; F:chlorophyll binding; C:integral to membrane; C:chloroplast thylakoid membrane	-
isotig01463	photosystem ii core complex proteins chloroplast precursor	807	5	4.95738e-49	0.768	4	C:integral to membrane; F:manganese ion binding; P:photosynthesis; C:photosystem II	-
isotig01464	photosystem ii core complex proteins chloroplast precursor	748	5	8.59265e-50	0.758	4	C:integral to membrane; F:manganese ion binding; P:photosynthesis; C:photosystem II	-
isotig00183	photosystem ii 32 kda protein	816	5	1.16343e-61	0.974	4	P:photosynthetic electron transport in photosystem II; F:electron transporter, transferring electrons within the cyclic electron transport pathway of photosynthesis activity; C:plasma membrane light-harvesting complex; C:chloroplast	-
isotig02086	photosystem ii 32 kda protein	184	5	1.82097e-29	1	9	P:photosynthetic electron transport in photosystem II; P:response to herbicide; F:electron transporter, transferring electrons within the cyclic electron transport pathway of photosynthesis activity; F:iron ion binding; C:photosystem II; P:transport; C:integral to membrane; C:plasma membrane light-harvesting complex; C:chloroplast thylakoid membrane	-
isotig03336	photosystem ii 32 kda protein	292	5	8.95899e-21	0.996	4	P:photosynthetic electron transport in photosystem II; F:electron transporter, transferring electrons within the cyclic electron transport pathway of photosynthesis activity; C:plasma membrane light-harvesting complex; C:chloroplast	-
isotig01817	photosystem ii 11 kda protein	579	5	2.48e-46	0.924	0	-
isotig00175	photosystem i subunit ix	625	5	4.9438e-17	0.97	4	C:integral to membrane; C:photosystem I; P:photosynthesis; C:chloroplast thylakoid membrane	-
isotig00176	photosystem i subunit ix	1579	5	2.38572e-16	0.97	4	C:integral to membrane; C:photosystem I; P:photosynthesis; C:chloroplast thylakoid membrane	-
isotig00177	photosystem i subunit ix	626	5	4.9438e-17	0.97	4	C:integral to membrane; C:photosystem I; P:photosynthesis; C:chloroplast thylakoid membrane	-
isotig00178	photosystem i subunit ix	1580	5	2.38572e-16	0.97	4	C:integral to membrane; C:photosystem I; P:photosynthesis; C:chloroplast thylakoid membrane	-
isotig02443	photosystem i subunit	1096	5	3.458e-87	0.83	3	C:photosystem I reaction center; P:photosynthesis; C:chloroplast thylakoid membrane	-
isotig02782	photosystem i reaction center subunit x psak	569	5	1.5456e-64	0.942	2	C:photosystem I; P:photosynthesis	-
contig00073	photosystem i reaction center subunit chloroplast	883	5	1.24352e-83	0.92	4	C:photosystem I reaction center; C:integral to membrane; P:photosynthesis; C:chloroplast thylakoid membrane	-
isotig01490	photosystem i psah protein	769	5	1.07291e-66	0.956	2	C:photosystem I reaction center; P:photosynthesis	-
isotig01491	photosystem i psah protein	592	5	9.1398e-68	0.956	2	C:photosystem I reaction center; P:photosynthesis	-
isotig00040	photosystem i p700 chlorophyll a apoprotein a1	5172	5	0	0.924	11	F:electron carrier activity; P:transport; F:magnesium ion binding; P:protein-chromophore linkage; F:chlorophyll binding; F:4 iron, 4 sulfur cluster binding; C:integral to membrane; C:photosystem I; P:photosynthesis; C:chloroplast thylakoid membrane; P:electron transport chain	-
isotig00023	photosystem i p700 apoprotein a2	5570	5	0	0.988	11	F:electron carrier activity; P:transport; F:magnesium ion binding; P:protein-chromophore linkage; F:chlorophyll binding; F:4 iron, 4 sulfur cluster binding; C:integral to membrane; C:photosystem I; P:photosynthesis; C:chloroplast thylakoid membrane; P:electron transport chain	-
isotig00024	photosystem i p700 apoprotein a2	5569	5	0	0.988	11	F:electron carrier activity; P:transport; F:magnesium ion binding; P:protein-chromophore linkage; F:chlorophyll binding; F:4 iron, 4 sulfur cluster binding; C:integral to membrane; C:photosystem I; P:photosynthesis; C:chloroplast thylakoid membrane; P:electron transport chain	-
isotig00025	photosystem i p700 apoprotein a2	5532	5	0	0.988	11	F:electron carrier activity; P:transport; F:magnesium ion binding; P:protein-chromophore linkage; F:chlorophyll binding; F:4 iron, 4 sulfur cluster binding; C:integral to membrane; C:photosystem I; P:photosynthesis; C:chloroplast thylakoid membrane; P:electron transport chain	-
isotig00026	photosystem i p700 apoprotein a2	5533	5	0	0.988	11	F:electron carrier activity; P:transport; F:magnesium ion binding; P:protein-chromophore linkage; F:chlorophyll binding; F:4 iron, 4 sulfur cluster binding; C:integral to membrane; C:photosystem I; P:photosynthesis; C:chloroplast thylakoid membrane; P:electron transport chain	-
isotig00027	photosystem i p700 apoprotein a2	5546	5	0	0.988	11	F:electron carrier activity; P:transport; F:magnesium ion binding; P:protein-chromophore linkage; F:chlorophyll binding; F:4 iron, 4 sulfur cluster binding; C:integral to membrane; C:photosystem I; P:photosynthesis; C:chloroplast thylakoid membrane; P:electron transport chain	-
isotig00028	photosystem i p700 apoprotein a2	6892	5	0	0.988	11	F:electron carrier activity; P:transport; F:magnesium ion binding; P:protein-chromophore linkage; F:chlorophyll binding; F:4 iron, 4 sulfur cluster binding; C:integral to membrane; C:photosystem I; P:photosynthesis; C:chloroplast thylakoid membrane; P:electron transport chain	-
isotig00029	photosystem i p700 apoprotein a2	6855	5	0	0.988	11	F:electron carrier activity; P:transport; F:magnesium ion binding; P:protein-chromophore linkage; F:chlorophyll binding; F:4 iron, 4 sulfur cluster binding; C:integral to membrane; C:photosystem I; P:photosynthesis; C:chloroplast thylakoid membrane; P:electron transport chain	-
isotig00030	photosystem i p700 apoprotein a2	5509	5	0	0.988	11	F:electron carrier activity; P:transport; F:magnesium ion binding; P:protein-chromophore linkage; F:chlorophyll binding; F:4 iron, 4 sulfur cluster binding; C:integral to membrane; C:photosystem I; P:photosynthesis; C:chloroplast thylakoid membrane; P:electron transport chain	-
isotig00031	photosystem i p700 apoprotein a2	6891	5	0	0.988	11	F:electron carrier activity; P:transport; F:magnesium ion binding; P:protein-chromophore linkage; F:chlorophyll binding; F:4 iron, 4 sulfur cluster binding; C:integral to membrane; C:photosystem I; P:photosynthesis; C:chloroplast thylakoid membrane; P:electron transport chain	-
isotig00032	photosystem i p700 apoprotein a2	6854	5	0	0.988	11	F:electron carrier activity; P:transport; F:magnesium ion binding; P:protein-chromophore linkage; F:chlorophyll binding; F:4 iron, 4 sulfur cluster binding; C:integral to membrane; C:photosystem I; P:photosynthesis; C:chloroplast thylakoid membrane; P:electron transport chain	-
isotig00033	photosystem i p700 apoprotein a2	5545	5	0	0.988	11	F:electron carrier activity; P:transport; F:magnesium ion binding; P:protein-chromophore linkage; F:chlorophyll binding; F:4 iron, 4 sulfur cluster binding; C:integral to membrane; C:photosystem I; P:photosynthesis; C:chloroplast thylakoid membrane; P:electron transport chain	-
isotig00034	photosystem i p700 apoprotein a2	5508	5	0	0.988	11	F:electron carrier activity; P:transport; F:magnesium ion binding; P:protein-chromophore linkage; F:chlorophyll binding; F:4 iron, 4 sulfur cluster binding; C:integral to membrane; C:photosystem I; P:photosynthesis; C:chloroplast thylakoid membrane; P:electron transport chain	-
isotig00036	photosystem i p700 apoprotein a2	3733	5	0	0.988	11	F:electron carrier activity; P:transport; F:magnesium ion binding; P:protein-chromophore linkage; F:chlorophyll binding; F:4 iron, 4 sulfur cluster binding; C:integral to membrane; C:photosystem I; P:photosynthesis; C:chloroplast thylakoid membrane; P:electron transport chain	-
isotig00037	photosystem i p700 apoprotein a2	3732	5	0	0.988	11	F:electron carrier activity; P:transport; F:magnesium ion binding; P:protein-chromophore linkage; F:chlorophyll binding; F:4 iron, 4 sulfur cluster binding; C:integral to membrane; C:photosystem I; P:photosynthesis; C:chloroplast thylakoid membrane; P:electron transport chain	-
isotig00038	photosystem i p700 apoprotein a2	5055	5	0	0.988	11	F:electron carrier activity; P:transport; F:magnesium ion binding; P:protein-chromophore linkage; F:chlorophyll binding; F:4 iron, 4 sulfur cluster binding; C:integral to membrane; C:photosystem I; P:photosynthesis; C:chloroplast thylakoid membrane; P:electron transport chain	-
isotig00039	photosystem i p700 apoprotein a2	3708	5	0	0.988	11	F:electron carrier activity; P:transport; F:magnesium ion binding; P:protein-chromophore linkage; F:chlorophyll binding; F:4 iron, 4 sulfur cluster binding; C:integral to membrane; C:photosystem I; P:photosynthesis; C:chloroplast thylakoid membrane; P:electron transport chain	-
isotig00042	photosystem i p700 apoprotein a2	5054	5	0	0.988	11	F:electron carrier activity; P:transport; F:magnesium ion binding; P:protein-chromophore linkage; F:chlorophyll binding; F:4 iron, 4 sulfur cluster binding; C:integral to membrane; C:photosystem I; P:photosynthesis; C:chloroplast thylakoid membrane; P:electron transport chain	-
isotig00043	photosystem i p700 apoprotein a2	3709	5	0	0.988	11	F:electron carrier activity; P:transport; F:magnesium ion binding; P:protein-chromophore linkage; F:chlorophyll binding; F:4 iron, 4 sulfur cluster binding; C:integral to membrane; C:photosystem I; P:photosynthesis; C:chloroplast thylakoid membrane; P:electron transport chain	-
isotig00044	photosystem i p700 apoprotein a2	4467	5	0	0.982	11	F:electron carrier activity; P:transport; F:magnesium ion binding; P:protein-chromophore linkage; F:chlorophyll binding; F:4 iron, 4 sulfur cluster binding; C:integral to membrane; C:photosystem I; P:photosynthesis; C:chloroplast thylakoid membrane; P:electron transport chain	-
isotig00057	photosystem i p700 apoprotein a2	2667	5	0	0.982	11	F:electron carrier activity; P:transport; F:magnesium ion binding; P:protein-chromophore linkage; F:chlorophyll binding; F:4 iron, 4 sulfur cluster binding; C:integral to membrane; C:photosystem I; P:photosynthesis; C:chloroplast thylakoid membrane; P:electron transport chain	-
isotig00041	photosystem i p700 apoprotein a1	5209	5	0	0.984	11	F:electron carrier activity; P:transport; F:magnesium ion binding; P:protein-chromophore linkage; F:chlorophyll binding; F:4 iron, 4 sulfur cluster binding; C:integral to membrane; C:photosystem I; P:photosynthesis; C:chloroplast thylakoid membrane; P:electron transport chain	-
isotig00045	photosystem i p700 apoprotein a1	4504	5	0	0.984	11	F:electron carrier activity; P:transport; F:magnesium ion binding; P:protein-chromophore linkage; F:chlorophyll binding; F:4 iron, 4 sulfur cluster binding; C:integral to membrane; C:photosystem I; P:photosynthesis; C:chloroplast thylakoid membrane; P:electron transport chain	-
isotig00046	photosystem i p700 apoprotein a1	2052	5	0	0.98	11	F:electron carrier activity; P:transport; F:magnesium ion binding; P:protein-chromophore linkage; F:chlorophyll binding; F:4 iron, 4 sulfur cluster binding; C:integral to membrane; C:photosystem I; P:photosynthesis; C:chloroplast thylakoid membrane; P:electron transport chain	-
isotig00048	photosystem i p700 apoprotein a1	2089	5	0	0.984	11	F:electron carrier activity; P:transport; F:magnesium ion binding; P:protein-chromophore linkage; F:chlorophyll binding; F:4 iron, 4 sulfur cluster binding; C:integral to membrane; C:photosystem I; P:photosynthesis; C:chloroplast thylakoid membrane; P:electron transport chain	-
isotig00049	photosystem i p700 apoprotein a1	1918	5	0	0.98	11	F:electron carrier activity; P:transport; F:magnesium ion binding; P:protein-chromophore linkage; F:chlorophyll binding; F:4 iron, 4 sulfur cluster binding; C:integral to membrane; C:photosystem I; P:photosynthesis; C:chloroplast thylakoid membrane; P:electron transport chain	-
isotig00050	photosystem i p700 apoprotein a1	1955	5	0	0.98	11	F:electron carrier activity; P:transport; F:magnesium ion binding; P:protein-chromophore linkage; F:chlorophyll binding; F:4 iron, 4 sulfur cluster binding; C:integral to membrane; C:photosystem I; P:photosynthesis; C:chloroplast thylakoid membrane; P:electron transport chain	-
isotig00056	photosystem i p700 apoprotein a1	1309	5	9.98971e-79	0.858	10	F:metal ion binding; P:transport; P:protein-chromophore linkage; F:chlorophyll binding; F:4 iron, 4 sulfur cluster binding; C:integral to membrane; C:chloroplast; C:photosystem I; P:photosynthesis; P:electron transport chain	-
isotig00061	photosystem i p700 apoprotein a1	1263	5	9.48003e-79	0.858	10	F:metal ion binding; P:transport; P:protein-chromophore linkage; F:chlorophyll binding; F:4 iron, 4 sulfur cluster binding; C:integral to membrane; C:chloroplast; C:photosystem I; P:photosynthesis; P:electron transport chain	-
isotig02849	photosystem i light harvesting complex protein 5	664	5	1.38958e-55	0.92	5	F:pigment binding; C:photosystem I antenna complex; C:light-harvesting complex; P:photosynthesis, light harvesting in photosystem I; C:chloroplast	-
isotig00234	photosystem i assembly protein ycf3	1076	5	1.56357e-68	0.998	3	F:binding; P:photosynthesis; C:chloroplast thylakoid membrane	-
isotig02557	phosphoric diester	425	5	1.28731e-27	0.972	1	F:hydrolase activity	-
isotig02567	phosphoribosyl pyrophosphate synthetase	934	5	1.41969e-139	0.96	6	F:kinase activity; P:ribonucleoside monophosphate biosynthetic process; F:ribose phosphate diphosphokinase activity; F:ATP binding; F:magnesium ion binding; P:nucleoside metabolic process	EC:2.7.6.1
isotig03342	phospholipase-like (pearli 4) family protein	788	5	3.18954e-45	0.704	3	F:molecular_function; P:biological_process; C:cellular_component
isotig02884	phospholipase d alpha 2	537	5	6.06514e-80	0.936	5	F:NAPE-specific phospholipase D activity; F:calcium ion binding; F:phospholipase D activity; C:membrane; P:phosphatidylcholine metabolic process	EC:3.1.4.4
isotig00550	phospholipase c	1068	5	1.58839e-97	0.724	2	P:signaling; F:phospholipase C activity	-
isotig00671	phospholipase a23	538	5	6.52529e-58	0.772	4	F:calcium ion binding; F:phospholipase A2 activity; P:phospholipid metabolic process; P:lipid catabolic process	EC:3.1.1.4
isotig00672	phospholipase a23	553	5	1.49597e-63	0.8	4	F:calcium ion binding; F:phospholipase A2 activity; P:phospholipid metabolic process; P:lipid catabolic process	EC:3.1.1.4
isotig03580	phospholipase a-2-activating	447	5	1.94502e-60	0.892	0	-
isotig02961	phosphoglycerate mutase	654	5	6.8877e-44	0.81	2	P:metabolic process; F:isomerase activity	-
isotig00011	phosphoglycerate kinase	1670	5	0	0.956	5	P:reductive pentose-phosphate cycle; F:phosphoglycerate kinase activity; F:ATP binding; P:glycolysis; C:chloroplast	EC:2.7.2.3
isotig00012	phosphoglycerate kinase	2038	5	0	0.956	5	P:reductive pentose-phosphate cycle; F:phosphoglycerate kinase activity; F:ATP binding; P:glycolysis; C:chloroplast	EC:2.7.2.3
isotig03248	phosphoglycerate kinase	1048	5	6.57451e-149	0.926	4	C:cytoplasm; F:phosphoglycerate kinase activity; F:ATP binding; P:glycolysis	EC:2.7.2.3
isotig02716	phosphoglucomutase-like protein	457	5	1.29335e-72	0.946	3	F:phosphomannomutase activity; P:carbohydrate metabolic process; C:chloroplast	EC:5.4.2.8
isotig01354	phosphoethanolamine n-	515	5	6.8693e-56	0.866	8	F:phosphoethanolamine N-methyltransferase activity; P:phosphatidylcholine biosynthetic process; P:choline biosynthetic process; P:pollen tube growth; P:pollen development; P:pollen tube guidance; C:cytoplasm; P:post-embryonic root development	EC:2.1.1.103
isotig01718	phosphoenolpyruvate carboxylase	442	5	1.9131e-63	0.972	5	C:cytoplasm; P:tricarboxylic acid cycle; F:phosphoenolpyruvate carboxylase activity; P:photosynthesis; P:carbon fixation	EC:4.1.1.31
isotig03010	phosphoenolpyruvate carboxylase	600	5	2.05363e-78	0.938	2	P:tricarboxylic acid cycle; F:phosphoenolpyruvate carboxylase activity	EC:4.1.1.31
isotig01213	phospho-2-dehydro-3-deoxyheptonate aldolase chloroplast	495	5	1.46583e-57	0.972	3	F:3-deoxy-7-phosphoheptulonate synthase activity; P:aromatic amino acid family biosynthetic process; F:lyase activity	EC:2.5.1.54
isotig00516	phosphatidylcholine transfer	773	5	4.52423e-81	0.926	0	-
isotig00518	phosphatidylcholine transfer	857	5	5.50695e-81	0.926	0	-
isotig01855	phosphatidylcholine transfer	523	5	1.22163e-34	0.846	0	-
isotig02644	phosphatidate cytidylyltransferase	516	5	1.60637e-84	0.902	2	F:phosphatidate cytidylyltransferase activity; C:integral to membrane	EC:2.7.7.41
isotig00236	phosphate transporter	1553	5	0	0.942	4	C:integral to membrane; F:inorganic phosphate transmembrane transporter activity; P:phosphate transport; P:transmembrane transport	-
isotig01514	pheophorbide a	619	5	1.53366e-47	0.812	4	F:metal ion binding; P:oxidation reduction; F:chlorophyllide a oxygenase activity; F:2 iron, 2 sulfur cluster binding	EC:1.13.12.14
isotig01386	phenylcoumaran benzylic ether reductase 3	715	5	2.60783e-61	0.958	3	F:catalytic activity; P:metabolic process; F:binding	-
isotig02891	phenylalanyl-tRNA synthetase, putative [Ricinus communis]	505	5	2.68095e-41	0.768	7	C:cytoplasm; F:phenylalanine-tRNA ligase activity; F:ATP binding; F:magnesium ion binding; P:phenylalanyl-tRNA aminoacylation; P:tRNA processing; F:tRNA binding	EC:6.1.1.20
isotig01690	phenylalanine ammonia-lyase 2	693	5	9.15098e-93	0.946	5	C:cytoplasm; P:phenylpropanoid metabolic process; P:biosynthetic process; F:ammonia-lyase activity; P:L-phenylalanine catabolic process	EC:4.3.1.0
isotig03670	phaseolin g-box binding protein pg2	460	5	4.97518e-16	0.858	3	F:transcription regulator activity; P:regulation of transcription; C:nucleus	-
isotig03664	phage-like protein	524	5	1.31178e-20	0.782	0	-
isotig00512	pgr5-like protein 1b	354	5	1.2364e-30	0.944	0	-
isotig02853	pg1_pea ame: full=plastoglobulin- chloroplastic flags: precursor	600	5	2.44849e-47	0.754	1	C:chloroplast	-
isotig03594	pg1_pea ame: full=plastoglobulin- chloroplastic flags: precursor	442	5	8.68768e-24	0.872	1	C:chloroplast	-
isotig00180	pg1 protein	847	5	1.24961e-61	0.882	1	C:chloroplast	-
contig01989	pg1 protein	1507	5	2.00181e-23	0.662	0	-
isotig03595	pg1 protein	486	5	3.07472e-21	0.854	0	-
isotig01937	pg1 homology to homo sapiens	294	5	1.07587e-28	0.742	1	C:chloroplast	-
isotig00104	petd	381	5	8.03749e-14	0.94	8	P:photosynthetic electron transport in cytochrome b6/f; F:oxidoreductase activity; F:electron transporter, transferring electrons within the cyclic electron transport pathway of photosynthesis activity; P:transport; F:electron transporter, transferring electrons within cytochrome b6/f complex of photosystem II activity; C:integral to membrane; P:respiratory electron transport chain; C:chloroplast…	-
isotig03350	petb	401	5	4.73134e-30	0.97	8	F:metal ion binding; F:oxidoreductase activity; F:electron carrier activity; P:transport; C:integral to membrane; P:respiratory electron transport chain; P:photosynthesis; C:chloroplast thylakoid membrane	-
isotig02529	pescadillo-like protein	526	5	2.25479e-68	0.858	3	C:nucleolus; P:cell proliferation; P:rRNA processing	-
isotig01722	peroxisome biogenesis	656	5	5.66304e-38	0.588	1	F:binding	-
isotig03268	peroxisomal voltage-dependent anion-selective channel protein	380	5	1.1892e-57	0.956	4	P:anion transport; F:voltage-gated anion channel activity; P:transmembrane transport; C:mitochondrial outer membrane	-
isotig01635	peroxisomal membrane abc transporter pmp family	699	5	2.11516e-36	0.854	5	P:auxin biosynthetic process; F:xenobiotic-transporting ATPase activity; P:transmembrane transport; F:ATP binding; C:integral to membrane	EC:3.6.3.44
isotig03075	peroxisomal membrane 22 kda (mpv17 pmp22) family protein	1434	5	3.8389e-127	0.784	1	C:integral to membrane	-
isotig03622	peroxisomal membrane 22 kda (mpv17 pmp22) family protein	788	5	1.82199e-98	0.872	2	C:integral to membrane; C:chloroplast	-
isotig00787	peroxisomal malate dehydrogenase precursor	1583	5	0	0.956	6	F:binding; F:L-malate dehydrogenase activity; P:malate metabolic process; P:oxidation reduction; P:tricarboxylic acid cycle; P:glycolysis	EC:1.1.1.37
isotig01029	peroxisomal glycolate oxidase	1488	5	0	0.97	3	F:FMN binding; P:oxidation reduction; F:oxidoreductase activity	-
isotig00740	peroxisomal biogenesis factor 11 family protein	1008	5	1.89257e-113	0.956	2	P:peroxisome fission; C:peroxisomal membrane	-
isotig00741	peroxisomal biogenesis factor 11 family protein	991	5	1.83493e-113	0.956	2	P:peroxisome fission; C:peroxisomal membrane	-
isotig01326	peroxisomal ascorbate peroxidase	444	5	6.17053e-38	0.856	4	F:heme binding; P:oxidation reduction; F:peroxidase activity; P:response to oxidative stress	EC:1.11.1.7
isotig01327	peroxisomal ascorbate peroxidase	450	5	4.68376e-38	0.854	4	F:heme binding; P:oxidation reduction; F:peroxidase activity; P:response to oxidative stress	EC:1.11.1.7
isotig01793	peroxisomal ascorbate peroxidase	442	5	2.4928e-71	0.968	4	F:heme binding; P:oxidation reduction; F:peroxidase activity; P:response to oxidative stress	EC:1.11.1.7
isotig01584	peroxisomal 3-ketoacyl- thiolase precursor	824	5	2.37403e-107	0.966	2	F:acetyl-CoA C-acyltransferase activity; P:metabolic process	EC:2.3.1.16
isotig02270	peroxidase 63	483	5	8.01594e-70	0.976	4	F:heme binding; P:oxidation reduction; F:peroxidase activity; P:response to oxidative stress	EC:1.11.1.7
isotig02403	peroxidase 17	319	5	7.83067e-33	0.906	4	F:heme binding; P:oxidation reduction; F:peroxidase activity; P:response to oxidative stress	EC:1.11.1.7
isotig02860	peptidyl-prolyl isomerase	532	5	1.1722e-80	0.936	3	F:peptidyl-prolyl cis-trans isomerase activity; P:protein folding; F:binding	EC:5.2.1.8
isotig02378	peptidyl-prolyl cis-trans isomerase	182	5	9.99394e-17	0.934	2	F:peptidyl-prolyl cis-trans isomerase activity; P:protein folding	EC:5.2.1.8
isotig03149	peptidyl-prolyl cis-trans isomerase	711	5	3.86802e-49	0.92	3	P:protein folding; F:peptidyl-prolyl cis-trans isomerase activity; C:plastid	EC:5.2.1.8
isotig03448	peptidyl-prolyl cis-trans isomerase	433	5	8.5059e-32	0.98	2	F:peptidyl-prolyl cis-trans isomerase activity; P:protein folding	EC:5.2.1.8
isotig03071	peptidoglycan glycosyltransferase	482	5	2.96795e-69	0.854	6	P:regulation of cell shape; F:penicillin binding; P:peptidoglycan biosynthetic process; C:peptidoglycan-based cell wall; F:transferase activity; P:cellular cell wall organization	-
isotig03083	peptide-n4-(n-acetyl-beta-glucosaminyl)asparagine amidase	512	5	2.48535e-26	0.626	1	C:vacuole	-
isotig01137	peptidase s41 family protein	473	5	1.24137e-14	0.746	0	-
isotig01138	peptidase s41 family protein	1068	5	6.5965e-136	0.844	1	F:peptidase activity	-
isotig03091	peptidase proteasome beta-subunit	819	5	4.20517e-144	0.96	5	C:cytoplasm; C:proteasome core complex; C:nucleus; F:threonine-type endopeptidase activity; P:proteolysis involved in cellular protein catabolic process	EC:3.4.25.0
isotig00503	peptidase papain somatotropin hormone peptidase propeptide	1329	5	0	0.906	3	P:proteolysis; P:regulation of catalytic activity; F:cysteine-type endopeptidase activity	EC:3.4.22.0
isotig02591	peptidase family m48 family protein	689	5	1.57386e-44	0.924	4	C:membrane; F:metalloendopeptidase activity; P:proteolysis; C:chloroplast	EC:3.4.24.0
isotig00810	pentatricopeptide repeat-containing protein	692	5	2.11982e-89	0.762	2	C:chloroplast; P:biological_process
isotig02312	pentatricopeptide repeat-containing protein	436	5	3.33057e-28	0.86	0	-
isotig03653	pentatricopeptide repeat-containing protein	736	5	1.24748e-60	0.82	1	P:embryonic development ending in seed dormancy	-
isotig00989	pentatricopeptide repeat-containing	638	5	5.27757e-86	0.88	0	-
isotig03696	pentatricopeptide repeat-containing	423	5	2.18148e-51	0.814	1	F:binding	-
isotig02391	pentameric polyubiquitin	311	5	8.44978e-32	0.936	0	-
isotig01548	pectinesterase-like protein	600	5	9.51739e-84	0.888	7	F:pectinesterase activity; P:cell wall modification; C:extracellular region; C:plant-type cell wall; F:aspartyl esterase activity; P:cellular cell wall organization; F:enzyme inhibitor activity	EC:3.1.1.11
isotig01350	pectin methylesterase	462	5	4.57697e-49	0.902	5	F:pectinesterase activity; P:cell wall modification; F:aspartyl esterase activity; C:cell wall; F:enzyme inhibitor activity	EC:3.1.1.11
isotig01351	pectin methylesterase	725	5	1.16955e-48	0.902	5	F:pectinesterase activity; P:cell wall modification; F:aspartyl esterase activity; C:cell wall; F:enzyme inhibitor activity	EC:3.1.1.11
isotig03317	pathogenesis-related protein	416	5	2.69192e-62	0.782	0	-
isotig02842	parvulin-type peptidyl prolyl cis trans isomerase	517	5	2.48402e-77	0.932	1	F:peptidyl-prolyl cis-trans isomerase activity	EC:5.2.1.8
contig03332	pal2_phavu ame: full=phenylalanine ammonia-lyase class 2 ame: full=phenylalanine ammonia-lyase class ii	591	5	1.06968e-100	0.96	5	C:cytoplasm; P:phenylpropanoid metabolic process; P:biosynthetic process; F:ammonia-lyase activity; P:L-phenylalanine catabolic process	EC:4.3.1.0
isotig01030	oxygen-evolving enhancer protein chloroplast	1255	5	8.87518e-154	0.94	5	C:extrinsic to membrane; F:calcium ion binding; P:photosystem II stabilization; C:chloroplast thylakoid membrane; C:oxygen evolving complex	-
isotig02392	oxygen-evolving enhancer protein 3- chloroplast	333	5	6.74781e-21	0.844	6	C:chloroplast photosystem II; C:chloroplast thylakoid lumen; C:extrinsic to membrane; F:calcium ion binding; P:photosynthesis, light reaction; C:oxygen evolving complex	-
isotig02831	oxygen evolving enhancer protein 1 precursor	1157	5	2.07029e-162	0.936	5	C:extrinsic to membrane; F:calcium ion binding; P:photosystem II stabilization; C:chloroplast thylakoid membrane; C:oxygen evolving complex	-
isotig01385	outer envelope protein	892	5	1.47648e-132	0.854	1	C:viral envelope	-
isotig02899	otubain-like cysteine protease	635	5	7.02624e-91	0.916	1	F:peptidase activity	-
isotig02476	one helix protein 2	585	5	2.77944e-37	0.97	0	-
isotig01772	oligopeptide transporter, putative [Ricinus communis]	531	5	4.38502e-19	0.67	3	P:oligopeptide transport; C:membrane; F:transporter activity
isotig02527	oligopeptidase a	619	5	4.61859e-83	0.95	2	F:metalloendopeptidase activity; P:proteolysis	EC:3.4.24.0
isotig01296	ocs element-binding	970	5	5.99474e-45	0.774	5	F:sequence-specific DNA binding; F:protein dimerization activity; F:transcription factor activity; C:nucleus; P:regulation of transcription, DNA-dependent	-
isotig00677	oas-tl4 cysteine synthase	329	5	4.26855e-15	0.972	4	F:pyridoxal phosphate binding; F:cysteine synthase activity; P:cysteine biosynthetic process from serine; F:transferase activity	EC:2.5.1.47
isotig03561	oas-tl4 cysteine synthase	565	5	2.5726e-90	0.964	4	F:pyridoxal phosphate binding; F:cysteine synthase activity; P:cysteine biosynthetic process from serine; F:transferase activity	EC:2.5.1.47
isotig02505	oas-tl3 cysteine synthase	438	5	2.14956e-27	0.992	4	F:pyridoxal phosphate binding; F:cysteine synthase activity; P:cysteine biosynthetic process from serine; F:transferase activity	EC:2.5.1.47
isotig00764	o-methyltransferase, putative [Ricinus communis]	1397	5	2.10013e-114	0.748	1	F:O-methyltransferase activity	-
isotig00765	o-methyltransferase, putative [Ricinus communis]	1451	5	2.21753e-114	0.748	1	F:O-methyltransferase activity	-
isotig02785	o-linked n-acetylglucosamine	499	5	3.10215e-42	0.646	4	F:binding; F:transferase activity; P:RNA processing; C:intracellular
isotig02829	o- family 2 dimerisation	527	5	9.15432e-70	0.804	2	F:O-methyltransferase activity; F:protein dimerization activity	-
isotig03120	o- c transferase	526	5	2.80105e-70	0.948	3	F:zinc ion binding; C:plasma membrane; F:calcium ion binding	-
isotig03468	nucleotidyltransferase family protein	440	5	9.34576e-23	0.866	6	P:RNA polyadenylation; F:RNA binding; F:protein binding; F:polynucleotide adenylyltransferase activity; P:transcription; C:nucleus	EC:2.7.7.19
isotig02188	nucleotide binding	534	5	2.54294e-14	0.93	0	-
isotig03085	nucleotide binding	581	5	8.84105e-36	0.934	0	-
isotig00878	nucleosome chromatin assembly factor group	570	5	1.16583e-61	0.964	0	-
isotig01560	nucleoside diphosphate kinase 3	507	5	3.34442e-68	0.96	7	F:nucleoside diphosphate kinase activity; P:auxin biosynthetic process; P:UTP biosynthetic process; F:ATP binding; P:GTP biosynthetic process; C:cytoplasm; P:CTP biosynthetic process	EC:2.7.4.6
isotig01495	nucleoside diphosphate kinase	668	5	2.01554e-78	0.964	9	F:nucleoside diphosphate kinase activity; P:red, far-red light phototransduction; P:auxin biosynthetic process; F:metal ion binding; P:UTP biosynthetic process; F:ATP binding; P:GTP biosynthetic process; C:cytoplasm; P:CTP biosynthetic process	EC:2.7.4.6
isotig01496	nucleoside diphosphate kinase	541	5	1.16718e-78	0.964	9	F:nucleoside diphosphate kinase activity; P:red, far-red light phototransduction; P:auxin biosynthetic process; F:metal ion binding; P:UTP biosynthetic process; F:ATP binding; P:GTP biosynthetic process; C:cytoplasm; P:CTP biosynthetic process	EC:2.7.4.6
isotig00488	nucleobase-ascorbate transporter 6	287	5	1.17309e-36	0.926	5	C:membrane; C:vacuole; C:cell wall; P:transmembrane transport; F:transmembrane transporter activity	-
isotig02641	nucleic acid binding protein	502	5	6.27957e-11	0.85	5	P:oxidation reduction; F:nucleic acid binding; F:oxidoreductase activity; F:Rho guanyl-nucleotide exchange factor activity; F:nucleotide binding	-
isotig02253	nucleic acid binding nabp	237	5	1.31876e-32	0.988	1	F:RNA binding	-
isotig00804	nucleic acid binding	894	5	5.23415e-44	0.786	1	F:metal ion binding	-
isotig02098	nucleic acid binding	406	5	4.25414e-23	0.756	5	C:cytoplasm; P:regulation of transcription; F:RNA binding; P:RNA metabolic process; F:catalytic activity	-
isotig02893	nucleic acid binding	519	5	9.83968e-13	0.568	2	F:zinc ion binding; C:intracellular
isotig03638	nucleic acid binding	444	5	4.89118e-35	0.982	1	F:RNA binding	-
isotig03700	nuclear transport factor 2 family protein	471	5	1.96892e-36	0.972	1	C:chloroplast	-
isotig02244	nuclear located protein	496	5	9.04678e-50	0.952	2	P:translational termination; C:chloroplast	-
isotig01570	nuclear antigen homolog	1331	5	2.59788e-88	0.808	0	-
isotig03682	nuclear antigen homolog	1317	5	2.1885e-57	0.808	0	-
isotig01263	nuclear acid binding	448	5	9.80882e-36	0.806	2	F:nucleic acid binding; F:nucleotide binding	-
isotig01264	nuclear acid binding	439	5	9.62658e-36	0.806	2	F:nucleic acid binding; F:nucleotide binding	-
isotig00987	npp_horvu ame: full=nucleotide pyrophosphatase phosphodiesterase	419	5	8.60717e-64	0.922	3	F:metal ion binding; F:acid phosphatase activity; C:chloroplast	EC:3.1.3.2
isotig00988	npp_horvu ame: full=nucleotide pyrophosphatase phosphodiesterase	365	5	1.54224e-33	0.924	3	F:metal ion binding; F:acid phosphatase activity; C:chloroplast	EC:3.1.3.2
isotig01965	non-specific lipid transfer protein 1b precursor	768	5	1.6107e-46	0.822	2	F:lipid binding; P:lipid transport	-
isotig02708	non-specific lipid transfer protein	605	5	1.08522e-26	0.746	1	P:transport	-
isotig01860	non-canonical ubiquitin conjugating	195	5	1.05619e-21	0.888	3	F:ubiquitin-protein ligase activity; P:regulation of protein metabolic process; P:post-translational protein modification	EC:6.3.2.19
isotig03023	non-canonical ubiquitin conjugating	443	5	3.38726e-23	0.908	3	F:ubiquitin-protein ligase activity; P:regulation of protein metabolic process; P:post-translational protein modification	EC:6.3.2.19
isotig01287	nodulin protein	573	5	1.35649e-57	0.796	1	C:endomembrane system
isotig03207	nodulin glutamate-ammonia ligase-like protein	331	5	2.17389e-27	0.818	3	F:glutamate-ammonia ligase activity; F:ATP binding; P:glutamine biosynthetic process	EC:6.3.1.2
isotig01288	nodulin family protein	460	5	1.33871e-53	0.882	0	-
isotig02207	nnja3_wheat ame: full=ninja-family protein 3 ame: full=abi five-binding protein d1 short=abi5-binding protein d1 short= -d1	305	5	4.24425e-15	0.94	1	C:nucleus	-
isotig02451	nltp_vigun ame: full=probable non-specific lipid-transfer protein akcs9 short=ltp flags: precursor	710	5	1.78742e-30	0.854	2	F:lipid binding; P:lipid transport	-
isotig01052	nltp2_pruar ame: full=non-specific lipid-transfer protein 2 short=ltp 2	530	5	9.1651e-25	0.822	2	F:lipid binding; P:lipid transport	-
isotig00967	nitrogen fixation protein	698	5	5.10904e-67	0.91	4	F:iron ion binding; P:iron-sulfur cluster assembly; F:iron-sulfur cluster binding; F:protein binding	-
isotig00968	nitrogen fixation protein	757	5	1.765e-74	0.918	4	F:iron ion binding; P:iron-sulfur cluster assembly; F:iron-sulfur cluster binding; F:protein binding	-
isotig03453	nitrogen fixation protein	340	5	1.10381e-23	0.922	6	P:iron-sulfur cluster assembly; F:iron-sulfur cluster binding; F:iron ion binding; P:chloroplast organization; C:chloroplast; F:structural molecule activity	-
isotig00791	nitrite transporter	508	5	1.67529e-35	0.82	3	C:membrane; P:oligopeptide transport; F:transporter activity	-
isotig03291	nitrite transporter	844	5	6.81413e-93	0.846	3	C:membrane; P:oligopeptide transport; F:transporter activity	-
isotig00913	nitrite reductase	472	5	2.17089e-36	0.61	1	F:binding	-
isotig00914	nitrite reductase	619	5	5.86482e-66	0.644	5	P:oxidation reduction; F:heme binding; F:oxidoreductase activity; F:iron-sulfur cluster binding; F:ferredoxin-nitrite reductase activity
isotig02313	nitrite reductase	524	5	6.18739e-79	0.898	7	F:ferredoxin-nitrite reductase activity; P:nitrate assimilation; F:heme binding; P:transport; F:4 iron, 4 sulfur cluster binding; C:chloroplast; P:electron transport chain	EC:1.7.7.1
isotig00790	nitrate transporter, putative [Ricinus communis]	629	5	1.38585e-75	0.862	3	C:membrane; P:oligopeptide transport; F:transporter activity	-
isotig02616	nitrate transporter nrt1-2	1158	5	4.5488e-174	0.872	3	C:membrane; P:oligopeptide transport; F:transporter activity	-
isotig03415	nitrate transporter	336	5	2.64342e-17	0.734	7	P:suspensor development; P:oligopeptide transport; C:plasma membrane; P:low affinity nitrate transport; P:embryonic development ending in seed dormancy; P:cellular response to nitrogen levels; F:low affinity nitrate transmembrane transporter activity	-
isotig00773	nitrate reductase	965	5	1.19689e-154	0.91	7	F:heme binding; F:FAD binding; P:oxidation reduction; F:nitrate reductase (NADH) activity; F:molybdenum ion binding; P:nitrate assimilation; F:electron carrier activity	EC:1.7.1.1
isotig02236	nitrate reductase	757	5	1.45043e-96	0.916	7	F:heme binding; F:FAD binding; P:oxidation reduction; F:nitrate reductase (NADH) activity; F:molybdenum ion binding; P:nitrate assimilation; F:electron carrier activity	EC:1.7.1.1
isotig03422	nitrate reductase	358	5	2.29592e-69	0.954	7	F:heme binding; F:FAD binding; P:oxidation reduction; F:nitrate reductase (NADH) activity; F:molybdenum ion binding; P:nitrate assimilation; F:electron carrier activity	EC:1.7.1.1
isotig00636	nine-cis-epoxycarotenoid dioxygenase4	697	5	5.59635e-85	0.864	1	F:oxidoreductase activity, acting on single donors with incorporation of molecular oxygen, incorporation of two atoms of oxygen	EC:1.13.11.0
isotig00813	nicotinate-nucleotide pyrophosphorylase	498	5	1.43767e-47	0.95	2	F:nicotinate-nucleotide diphosphorylase (carboxylating) activity; P:NAD biosynthetic process	EC:2.4.2.19
isotig00814	nicotinate-nucleotide pyrophosphorylase	597	5	5.36201e-55	0.898	2	F:nicotinate-nucleotide diphosphorylase (carboxylating) activity; P:NAD biosynthetic process	EC:2.4.2.19
isotig03738	nicotinate phosphoribosyltransferase	528	5	6.89117e-89	0.928	2	F:nicotinate phosphoribosyltransferase activity; P:nicotinate nucleotide salvage	EC:2.4.2.11
isotig03699	nhl domain-containing protein	388	5	3.9586e-13	0.764	3	C:endomembrane system; F:molecular_function; P:biological_process
isotig01013	neutral leucine aminopeptidase preprotein	400	5	5.00832e-64	0.956	5	P:proteolysis; F:manganese ion binding; F:metalloexopeptidase activity; C:plastid; F:aminopeptidase activity	EC:3.4.11.0
isotig02838	ndr1 hin1-like protein 1	1034	5	2.753e-75	0.862	1	P:defense response to virus	-
isotig01306	nascent polypeptide-associated complex nac uba-like	682	5	2.64302e-63	0.916	0	-
isotig01135	nadph2:quinone reductase	1150	5	4.50956e-166	0.926	5	P:response to high light intensity; P:oxidation reduction; F:oxidoreductase activity; P:cell differentiation; F:zinc ion binding	-
isotig01281	nadph-specific isocitrate dehydrogenase	1261	5	0	0.976	8	F:NAD or NADH binding; F:isocitrate dehydrogenase (NADP+) activity; P:oxidation reduction; F:magnesium ion binding; P:tricarboxylic acid cycle; C:chloroplast; P:isocitrate metabolic process; P:glyoxylate cycle	EC:1.1.1.42
isotig01282	nadph-specific isocitrate dehydrogenase	1159	5	0	0.976	8	F:NAD or NADH binding; F:isocitrate dehydrogenase (NADP+) activity; P:oxidation reduction; F:magnesium ion binding; P:tricarboxylic acid cycle; C:chloroplast; P:isocitrate metabolic process; P:glyoxylate cycle	EC:1.1.1.42
isotig02298	nadph-cytochrome p450 reductase	604	5	1.36013e-53	0.926	4	F:FMN binding; P:oxidation reduction; F:oxidoreductase activity; F:iron ion binding	-
isotig03002	nadph oxidase	810	5	1.48659e-85	0.798	8	F:FAD binding; C:integral to membrane; P:oxidation reduction; F:iron ion binding; F:peroxidase activity; F:electron carrier activity; F:calcium ion binding; F:oxidoreductase activity, acting on NADH or NADPH, with oxygen as acceptor	EC:1.11.1.7; EC:1.6.3.0
isotig03463	nadp-malic enzyme 4	691	5	1.40877e-117	0.952	9	P:fatty acid biosynthetic process; F:cobalt ion binding; F:NAD or NADH binding; P:malate metabolic process; P:oxidation reduction; F:oxidoreductase activity, acting on NADH or NADPH, NAD or NADP as acceptor; C:chloroplast; F:zinc ion binding; F:malate dehydrogenase (oxaloacetate-decarboxylating) (NADP+) activity	EC:1.6.1.0; EC:1.1.1.40
isotig02664	nadp-dependent malic enzyme 1	487	5	3.2636e-41	0.878	6	F:metal ion binding; F:NAD or NADH binding; P:malate metabolic process; P:oxidation reduction; C:chloroplast; F:malate dehydrogenase (oxaloacetate-decarboxylating) (NADP+) activity	EC:1.1.1.40
isotig02261	nadh:ubiquinone oxidoreductase family protein	521	5	5.88704e-58	0.96	3	F:electron carrier activity; F:NADH dehydrogenase (ubiquinone) activity; C:membrane	EC:1.6.5.3
isotig01185	nadh-ubiquinone oxidoreductase 20 kda subunit	492	5	4.83038e-43	1	6	F:metal ion binding; P:oxidation reduction; F:4 iron, 4 sulfur cluster binding; C:mitochondrion; F:quinone binding; F:NADH dehydrogenase (ubiquinone) activity	EC:1.6.5.3
isotig03139	nadh-ubiquinone oxidoreductase	516	4	3.5229e-23	0.83	3	F:NADH dehydrogenase (ubiquinone) activity; P:ATP synthesis coupled electron transport; C:mitochondrion	EC:1.6.5.3
isotig00101	nadh-plastoquinone oxidoreductase subunit 7	3657	5	4.9869e-149	0.966	7	F:NAD or NADH binding; F:quinone binding; P:transport; P:oxidation reduction; F:oxidoreductase activity, acting on NADH or NADPH; P:photosynthesis, light reaction; C:chloroplast thylakoid membrane	-
isotig00105	nadh-plastoquinone oxidoreductase subunit 7	1127	5	1.97274e-69	0.992	7	F:NAD or NADH binding; F:quinone binding; P:transport; P:oxidation reduction; F:oxidoreductase activity, acting on NADH or NADPH; P:photosynthesis, light reaction; C:chloroplast thylakoid membrane	-
isotig00008	nadh-plastoquinone oxidoreductase subunit 5	1586	5	1.55752e-57	0.944	6	F:quinone binding; F:NADH dehydrogenase (ubiquinone) activity; P:transport; C:integral to membrane; P:ATP synthesis coupled electron transport; C:chloroplast thylakoid membrane	EC:1.6.5.3
isotig03771	nadh-plastoquinone oxidoreductase subunit 5	1212	5	0	0.908	6	F:quinone binding; F:NADH dehydrogenase (ubiquinone) activity; P:transport; C:integral to membrane; P:ATP synthesis coupled electron transport; C:chloroplast thylakoid membrane	EC:1.6.5.3
isotig00097	nadh-plastoquinone oxidoreductase subunit 4	7018	5	0	0.89	5	F:quinone binding; F:NADH dehydrogenase (ubiquinone) activity; C:integral to membrane; P:ATP synthesis coupled electron transport; C:chloroplast thylakoid membrane	EC:1.6.5.3
isotig00098	nadh-plastoquinone oxidoreductase subunit 4	6836	5	0	0.882	5	F:quinone binding; F:NADH dehydrogenase (ubiquinone) activity; C:integral to membrane; P:ATP synthesis coupled electron transport; C:chloroplast thylakoid membrane	EC:1.6.5.3
isotig00001	nadh-plastoquinone oxidoreductase subunit 2	7237	5	3.83147e-148	0.968	7	F:quinone binding; F:NADH dehydrogenase (ubiquinone) activity; P:transport; C:integral to membrane; P:ATP synthesis coupled electron transport; P:photosynthesis, light reaction; C:chloroplast thylakoid membrane	EC:1.6.5.3
isotig00003	nadh-plastoquinone oxidoreductase subunit 2	6644	5	3.4952e-148	0.968	7	F:quinone binding; F:NADH dehydrogenase (ubiquinone) activity; P:transport; C:integral to membrane; P:ATP synthesis coupled electron transport; P:photosynthesis, light reaction; C:chloroplast thylakoid membrane	EC:1.6.5.3
isotig00004	nadh-plastoquinone oxidoreductase subunit 2	6706	5	3.53087e-148	0.968	7	F:quinone binding; F:NADH dehydrogenase (ubiquinone) activity; P:transport; C:integral to membrane; P:ATP synthesis coupled electron transport; P:photosynthesis, light reaction; C:chloroplast thylakoid membrane	EC:1.6.5.3
isotig00006	nadh-plastoquinone oxidoreductase subunit 2	6113	5	3.21345e-148	0.968	7	F:quinone binding; F:NADH dehydrogenase (ubiquinone) activity; P:transport; C:integral to membrane; P:ATP synthesis coupled electron transport; P:photosynthesis, light reaction; C:chloroplast thylakoid membrane	EC:1.6.5.3
isotig00099	nadh-plastoquinone oxidoreductase subunit 1	4574	5	1.57597e-168	0.96	5	F:oxidoreductase activity; F:quinone binding; P:oxidation reduction; C:integral to membrane; C:chloroplast thylakoid membrane	-
isotig00102	nadh-plastoquinone oxidoreductase subunit 1	2384	5	7.6219e-169	0.96	5	F:oxidoreductase activity; F:quinone binding; P:oxidation reduction; C:integral to membrane; C:chloroplast thylakoid membrane	-
isotig00103	nadh-plastoquinone oxidoreductase subunit 1	2202	5	1.34367e-87	0.964	5	F:oxidoreductase activity; F:quinone binding; P:oxidation reduction; C:integral to membrane; C:chloroplast thylakoid membrane	-
isotig00538	nadh-cytochrome b5	802	5	2.36067e-80	0.952	2	P:oxidation reduction; F:cytochrome-b5 reductase activity	EC:1.6.2.2
isotig02198	nadh dehydrogenase subunit 9	494	5	1.39245e-74	1	3	P:mitochondrial electron transport, NADH to ubiquinone; F:NADH dehydrogenase (ubiquinone) activity; C:mitochondrial respiratory chain complex I	EC:1.6.5.3
isotig01025	nadh dehydrogenase subunit 7	723	5	1.59543e-13	1	5	P:oxidation reduction; C:mitochondrion; F:NAD or NADH binding; F:oxidoreductase activity, acting on NADH or NADPH; F:quinone binding	-
isotig01026	nadh dehydrogenase subunit 7	1270	5	1.39405e-154	0.992	7	P:cellular respiration; F:NAD or NADH binding; C:respiratory chain complex I; F:quinone binding; P:oxidation reduction; C:mitochondrion; F:NADH dehydrogenase activity	EC:1.6.99.3
isotig02889	nadh dehydrogenase subunit 4	535	5	8.75144e-34	0.936	3	F:NADH dehydrogenase (ubiquinone) activity; P:ATP synthesis coupled electron transport; C:mitochondrion	EC:1.6.5.3
isotig01822	nadh dehydrogenase subunit 3	496	5	3.32975e-44	0.964	6	C:respiratory chain; F:NADH dehydrogenase (ubiquinone) activity; P:transport; C:integral to membrane; C:mitochondrial membrane; P:electron transport chain	EC:1.6.5.3
isotig00915	nadh dehydrogenase subunit 1	767	5	3.68233e-43	0.976	6	C:mitochondrial inner membrane; C:respiratory chain; F:NADH dehydrogenase (ubiquinone) activity; P:transport; C:integral to membrane; P:electron transport chain	EC:1.6.5.3
isotig00916	nadh dehydrogenase subunit 1	954	5	1.07962e-107	0.984	6	C:mitochondrial inner membrane; C:respiratory chain; F:NADH dehydrogenase (ubiquinone) activity; P:transport; C:integral to membrane; P:electron transport chain	EC:1.6.5.3
isotig01364	nad-dependent epimerase dehydratase	816	5	4.67984e-95	0.922	4	P:steroid biosynthetic process; P:oxidation reduction; F:binding; F:3-beta-hydroxy-delta5-steroid dehydrogenase activity	EC:1.1.1.145
isotig00955	nad h-quinone oxidoreductase subunit chloroplastic	469	5	2.02693e-65	0.928	4	F:oxidoreductase activity, acting on NADH or NADPH, quinone or similar compound as acceptor; F:quinone binding; P:oxidation reduction; C:chloroplast thylakoid membrane	EC:1.6.5.0
isotig00956	nad h-quinone oxidoreductase subunit chloroplastic	413	5	5.47202e-47	0.94	4	F:oxidoreductase activity, acting on NADH or NADPH, quinone or similar compound as acceptor; F:quinone binding; P:oxidation reduction; C:chloroplast thylakoid membrane	EC:1.6.5.0
isotig02974	nad h dehydrogenase s	680	5	7.59652e-69	0.846	1	C:chloroplast	-
isotig01725	nad dependent epimerase	810	5	2.04097e-143	0.936	3	P:cellular metabolic process; F:coenzyme binding; F:catalytic activity	-
isotig02783	nad dependent epimerase	546	5	2.29457e-69	0.95	3	P:cellular metabolic process; F:coenzyme binding; F:catalytic activity	-
isotig00819	nad -linked oxidoreductase-like protein	448	5	1.22651e-70	0.91	5	C:plastoglobule; C:chloroplast envelope; P:oxidation reduction; F:aldo-keto reductase activity; C:chloroplast thylakoid membrane	-
isotig01581	nacl-inducible calcium	575	5	2.16066e-63	0.824	1	F:calcium ion binding	-
isotig02715	nac domain protein	480	5	5.59731e-68	0.826	2	F:DNA binding; P:regulation of transcription	-
isotig03267	nac domain protein	485	5	7.48531e-76	0.824	2	F:DNA binding; P:regulation of transcription	-
isotig00500	n3 like protein	1169	5	5.05508e-132	0.904	1	C:integral to membrane	-
isotig00501	n3 like protein	1072	5	4.44517e-132	0.904	1	C:integral to membrane	-
isotig00502	n3 like protein	796	5	1.47028e-106	0.936	1	C:integral to membrane	-
isotig03587	n-rich protein	1556	5	5.18865e-141	0.78	0	-
isotig01355	n-methyltransferase 1	284	5	1.75144e-37	0.942	2	F:methyltransferase activity; P:metabolic process	EC:2.1.1.0
isotig03552	myosin heavy	534	5	2.52531e-38	0.808	0	-
isotig00480	myo-inositol-1-phosphate synthase	1782	5	0	0.98	4	P:inositol biosynthetic process; F:binding; P:phospholipid biosynthetic process; F:inositol-3-phosphate synthase activity	EC:5.5.1.4
isotig00481	myo-inositol-1-phosphate synthase	1855	5	0	0.982	4	P:inositol biosynthetic process; F:binding; P:phospholipid biosynthetic process; F:inositol-3-phosphate synthase activity	EC:5.5.1.4
isotig00482	myo-inositol-1-phosphate synthase	1198	5	5.21035e-164	0.99	4	P:inositol biosynthetic process; F:binding; P:phospholipid biosynthetic process; F:inositol-3-phosphate synthase activity	EC:5.5.1.4
isotig02511	myb transcription factor myb61	456	1	1.07784e-10	0.86	3	F:DNA binding; P:regulation of transcription; C:nucleus	-
isotig02389	myb transcription factor myb173	318	5	2.07029e-17	0.696	2	C:nucleus; F:DNA binding
isotig02950	myb transcription factor myb158	736	5	2.22214e-34	0.762	3	F:DNA binding; C:nucleus; F:zinc ion binding	-
isotig03305	myb transcription factor myb123	589	5	7.13049e-65	0.828	2	C:nucleus; F:DNA binding	-
isotig02530	myb domain class transcription factor	921	5	5.90755e-116	0.754	3	F:DNA binding; P:regulation of transcription; C:nucleus	-
isotig03723	mutt domain	696	5	9.36576e-104	0.868	2	P:response to wounding; F:NAD+ diphosphatase activity	EC:3.6.1.22
isotig01403	multidrug resistance-associated protein 6 ( 6) abc-	389	5	6.70276e-37	0.946	7	P:auxin biosynthetic process; F:ATPase activity, coupled to transmembrane movement of substances; P:transmembrane transport; P:oxidation reduction; F:ATP binding; C:integral to membrane; F:2-alkenal reductase activity	EC:1.3.1.74
isotig02293	multidrug resistance-associated protein 6 ( 6) abc-	470	5	2.17062e-59	0.932	8	P:auxin biosynthetic process; P:response to nematode; F:ATPase activity, coupled to transmembrane movement of substances; P:transmembrane transport; P:oxidation reduction; F:ATP binding; C:integral to membrane; F:2-alkenal reductase activity	EC:1.3.1.74
isotig01023	multidrug resistance protein abc transporter family	620	5	1.94009e-42	0.846	7	P:auxin biosynthetic process; F:ATPase activity, coupled to transmembrane movement of substances; P:transmembrane transport; P:oxidation reduction; F:ATP binding; C:integral to membrane; F:2-alkenal reductase activity	EC:1.3.1.74
isotig01024	multidrug resistance protein abc transporter family	586	5	3.18747e-25	0.672	1	F:nucleoside-triphosphatase activity	EC:3.6.1.15
isotig03037	multidrug resistance protein abc transporter family	506	5	4.40883e-52	0.776	7	P:auxin biosynthetic process; F:ATPase activity, coupled to transmembrane movement of substances; P:transmembrane transport; P:oxidation reduction; F:ATP binding; C:integral to membrane; F:2-alkenal reductase activity	EC:1.3.1.74
isotig03297	multidrug resistance protein abc transporter family	372	5	1.07954e-20	0.584	1	F:catalytic activity	-
isotig00536	multidrug resistance protein	448	5	2.8672e-19	0.586	1	F:ATPase activity, coupled to transmembrane movement of substances	-
isotig02551	multidrug resistance protein	468	5	4.9925e-64	0.932	6	P:auxin biosynthetic process; F:xenobiotic-transporting ATPase activity; P:transmembrane transport; F:phosphate transmembrane-transporting ATPase activity; F:ATP binding; C:integral to membrane	EC:3.6.3.44; EC:3.6.3.27
isotig01133	multidrug resistance	1075	5	1.07281e-101	0.848	5	P:drug transmembrane transport; C:membrane; F:antiporter activity; F:drug transmembrane transporter activity; P:ripening	-
isotig01134	multidrug resistance	746	5	2.75883e-24	0.912	4	P:drug transmembrane transport; C:membrane; F:antiporter activity; F:drug transmembrane transporter activity	-
isotig01586	multidrug resistance	536	5	1.42072e-65	0.876	4	P:drug transmembrane transport; C:membrane; F:antiporter activity; F:drug transmembrane transporter activity	-
isotig02435	multidrug resistance	567	5	9.03886e-75	0.862	4	P:drug transmembrane transport; C:membrane; F:antiporter activity; F:drug transmembrane transporter activity	-
isotig00879	multicopy suppressor of ira1	304	5	9.13689e-18	0.84	1	F:histone acetyltransferase activity	EC:2.3.1.48
isotig01402	mrp-like abc transporter	347	5	1.99234e-36	0.93	6	P:auxin biosynthetic process; F:ATPase activity, coupled to transmembrane movement of substances; C:cytoplasmic membrane-bounded vesicle; P:transmembrane transport; F:ATP binding; C:integral to membrane	-
contig00995	monodehydroascorbate reductase	723	5	9.1177e-102	0.912	4	F:FAD binding; C:cytoplasm; P:oxidation reduction; F:monodehydroascorbate reductase (NADH) activity	EC:1.6.5.4
isotig01787	monodehydroascorbate reductase	482	5	1.73595e-77	0.928	5	P:hydrogen peroxide catabolic process; C:peroxisomal membrane; F:monodehydroascorbate reductase (NADH) activity; P:oxidation reduction; F:FAD binding	EC:1.6.5.4
isotig02900	monodehydroascorbate reductase	842	5	8.6293e-140	0.932	3	P:oxidation reduction; F:oxidoreductase activity; F:FAD binding	-
isotig01382	mitosis protein	703	5	8.57505e-78	1	4	C:spliceosomal complex; P:mitosis; C:cytoplasm; F:catalytic activity	-
isotig01383	mitosis protein	644	5	7.08363e-78	1	4	C:spliceosomal complex; P:mitosis; C:cytoplasm; F:catalytic activity	-
isotig03109	mitogen-activated protein kinase 4	518	5	3.65512e-87	0.974	4	P:auxin biosynthetic process; F:MAP kinase activity; P:protein amino acid phosphorylation; F:ATP binding	EC:2.7.11.24
isotig02609	mitochrondrial voltage-dependent anion-selective channel	926	5	1.48098e-122	0.98	4	P:anion transport; F:voltage-gated anion channel activity; P:transmembrane transport; C:mitochondrial outer membrane	-
isotig02825	mitochondrial respiratory chain complexes assembly protein	490	5	2.48735e-41	0.966	9	P:auxin biosynthetic process; F:metalloendopeptidase activity; P:protein catabolic process; F:ATP binding; F:microtubule-severing ATPase activity; C:integral to membrane; P:proteolysis; F:zinc ion binding; C:mitochondrion	EC:3.4.24.0; EC:3.6.4.3
isotig03479	mitochondrial processing peptidase beta	797	5	7.18943e-97	0.896	3	F:metalloendopeptidase activity; P:proteolysis; F:zinc ion binding	EC:3.4.24.0
isotig02756	mitochondrial processing peptidase alpha	592	5	9.50219e-49	0.902	3	F:metalloendopeptidase activity; P:proteolysis; F:zinc ion binding	EC:3.4.24.0
isotig00340	mitochondrial phosphate transporter	1294	5	7.55373e-63	0.844	3	P:transmembrane transport; C:integral to membrane; F:binding	-
isotig00339	mitochondrial phosphate translocator	2077	5	8.16067e-111	0.886	3	P:transmembrane transport; C:integral to membrane; F:binding	-
isotig00808	mitochondrial oxoglutarate malate carrier	625	5	6.18182e-52	0.952	4	C:integral to membrane; C:mitochondrion; F:binding; P:transmembrane transport	-
isotig00809	mitochondrial oxoglutarate malate carrier	810	5	1.07529e-51	0.952	4	C:integral to membrane; C:mitochondrion; F:binding; P:transmembrane transport	-
isotig01561	mitochondrial import receptor subunit tom7-1	476	5	1.32035e-16	0.842	4	F:receptor activity; F:P-P-bond-hydrolysis-driven protein transmembrane transporter activity; P:intracellular protein transport; C:mitochondrial outer membrane	-
isotig02525	mitochondrial import inner membrane subunit tim17 22	720	5	7.45725e-72	0.916	4	C:mitochondrial inner membrane; F:protein transporter activity; C:integral to membrane; P:protein transport	-
isotig02050	mitochondrial dicarboxylate carrier	424	5	4.00173e-29	0.972	5	P:mitochondrial transport; C:integral to membrane; C:mitochondrion; F:binding; P:transmembrane transport	-
isotig01313	mitochondrial cytochrome p450 monooxygenase	454	5	1.44964e-39	0.944	4	F:heme binding; P:oxidation reduction; F:monooxygenase activity; F:electron carrier activity	-
isotig00843	mitochondrial benzaldehyde dehydrogenase	1169	5	2.87801e-171	0.94	4	F:aldehyde dehydrogenase (NAD) activity; F:retinal dehydrogenase activity; P:oxidation reduction; C:mitochondrion	EC:1.2.1.3; EC:1.2.1.36
isotig03492	minor histocompatibility antigen	483	5	2.85102e-67	0.922	2	C:integral to membrane; F:aspartic-type endopeptidase activity	EC:3.4.23.0
isotig02213	minor allergen alt	740	5	1.05563e-100	0.96	4	F:NADPH:quinone reductase activity; F:FMN binding; P:oxidation reduction; P:negative regulation of transcription	EC:1.6.5.5
isotig01175	microsomal oleate desaturase fad2-3	562	5	9.4111e-45	0.982	5	C:endoplasmic reticulum membrane; P:fatty acid biosynthetic process; F:oxidoreductase activity; P:oxidation reduction; C:integral to membrane	-
isotig01176	microsomal oleate desaturase fad2-3	525	5	7.8037e-45	0.982	5	C:endoplasmic reticulum membrane; P:fatty acid biosynthetic process; F:oxidoreductase activity; P:oxidation reduction; C:integral to membrane	-
isotig02570	mevalonate diphosphate decarboxylase	667	5	1.31555e-53	0.77	2	P:cellular metabolic process; F:lyase activity	-
isotig02781	methyltransferase, putative [Ricinus communis]	1187	5	9.12577e-122	0.818	3	P:metabolic process; C:chloroplast; F:methyltransferase activity	EC:2.1.1.0
isotig02705	methyltransferase pmt3	571	5	2.95098e-81	0.932	3	C:nucleus; C:plasma membrane; C:Golgi apparatus	-
isotig01691	methyltransferase pmt21	577	5	2.29559e-90	0.954	1	C:cellular_component
isotig02351	methylenetetrahydrofolate reductase	958	5	2.07983e-167	0.952	3	P:methionine metabolic process; P:oxidation reduction; F:methylenetetrahydrofolate reductase (NADPH) activity	EC:1.5.1.20
isotig03098	methionine-r-sulfoxide reductase b4 protein	536	5	1.79305e-68	0.9	2	P:oxidation reduction; F:peptide-methionine-(S)-S-oxide reductase activity	EC:1.8.4.11
isotig01906	methionine synthase	2571	5	0	0.944	3	P:methionine biosynthetic process; F:zinc ion binding; F:5-methyltetrahydropteroyltriglutamate-homocysteine S-methyltransferase activity	EC:2.1.1.14
isotig00187	metallothionein-like protein	523	5	3.33453e-24	0.832	1	F:metal ion binding	-
isotig00188	metallothionein-like protein	524	5	3.33453e-24	0.832	1	F:metal ion binding	-
isotig03288	metalloendopeptidase [Pisum sativum]	631	5	5.29972e-68	0.672	5	F:metal ion binding; P:proteolysis; F:catalytic activity; F:zinc ion binding; F:metalloendopeptidase activity
isotig02968	metal tolerance protein	492	5	4.37904e-36	0.986	4	C:membrane; F:cation transmembrane transporter activity; P:cation transport; P:transmembrane transport	-
isotig03011	metal tolerance protein	498	5	1.21424e-54	0.836	4	C:membrane; F:cation transmembrane transporter activity; P:cation transport; P:transmembrane transport	-
isotig02887	metal ion binding	669	5	1.687e-40	0.886	2	P:metal ion transport; F:metal ion binding	-
isotig03162	metal ion binding	397	5	3.09037e-21	0.938	2	P:metal ion transport; F:metal ion binding	-
isotig00052	membrane-bound atp synthase subunit b	3372	5	0	0.99	8	C:proton-transporting ATP synthase complex, catalytic core F(1); P:plasma membrane ATP synthesis coupled proton transport; P:auxin biosynthetic process; F:hydrogen-exporting ATPase activity, phosphorylative mechanism; F:hydrogen ion transporting ATP synthase activity, rotational mechanism; F:ATP binding; F:proton-transporting ATPase activity, rotational mechanism; C:chloroplast thylakoid membrane	EC:3.6.3.6; EC:3.6.3.14
isotig00058	membrane-bound atp synthase subunit b	1421	5	7.11528e-134	0.99	8	C:proton-transporting ATP synthase complex, catalytic core F(1); P:plasma membrane ATP synthesis coupled proton transport; P:auxin biosynthetic process; F:hydrogen-exporting ATPase activity, phosphorylative mechanism; F:hydrogen ion transporting ATP synthase activity, rotational mechanism; F:ATP binding; F:proton-transporting ATPase activity, rotational mechanism; C:chloroplast thylakoid membrane	EC:3.6.3.6; EC:3.6.3.14
isotig01073	membrane-associated zinc isoform 1	495	5	1.37332e-28	0.962	4	C:integral to membrane; F:metalloendopeptidase activity; P:proteolysis; F:protein binding	EC:3.4.24.0
isotig01074	membrane-associated zinc isoform 1	687	5	3.18981e-28	0.962	4	C:integral to membrane; F:metalloendopeptidase activity; P:proteolysis; F:protein binding	EC:3.4.24.0
isotig01301	membrane protein	430	4	5.95696e-09	0.925	0	-
isotig01764	membrane protein	855	5	2.1167e-112	0.916	1	C:membrane	-
isotig02868	membrane protein	502	5	8.6614e-53	0.774	1	C:integral to membrane	-
isotig02691	mdhp_pea ame: full=malate dehydrogenase chloroplastic ame: full=nadp-mdh flags: precursor	656	5	6.23225e-53	0.948	6	P:carbohydrate metabolic process; F:binding; P:malate metabolic process; P:oxidation reduction; C:chloroplast; F:malate dehydrogenase (NADP+) activity	EC:1.1.1.82
contig02537	maturase k	2151	5	2.07523e-106	0.988	3	P:mRNA processing; P:RNA splicing; C:chloroplast	-
isotig02371	maturase k	1155	5	3.47286e-106	0.992	3	P:mRNA processing; P:RNA splicing; C:chloroplast	-
isotig01556	mate efflux family protein	542	5	1.2191e-43	0.844	5	P:drug transmembrane transport; C:membrane; F:antiporter activity; F:drug transmembrane transporter activity; P:ripening	-
isotig03558	mate efflux family protein	474	5	2.52945e-76	0.898	5	P:drug transmembrane transport; C:membrane; F:antiporter activity; F:drug transmembrane transporter activity; C:chloroplast	-
isotig01672	map1d (methionine aminopeptidase 1d) metalloexopeptidase	800	5	1.28909e-126	0.946	5	F:metal ion binding; P:cellular process; P:proteolysis; F:metalloexopeptidase activity; F:aminopeptidase activity	EC:3.4.11.0
isotig03044	maltose transporter	492	5	8.88507e-13	0.842	2	C:plastid; C:membrane	-
isotig00844	malate o-hydroxycinnamoyl transferase	496	5	8.44791e-56	0.764	1	F:transferase activity, transferring acyl groups other than amino-acyl groups	EC:2.3.1.0
isotig00845	malate o-hydroxycinnamoyl transferase	599	5	3.97654e-50	0.722	1	F:transferase activity	-
isotig02254	malate o-hydroxycinnamoyl transferase	601	5	8.15093e-43	0.608	2	F:transferase activity; F:transferase activity, transferring acyl groups other than amino-acyl groups
isotig03759	malate o-hydroxycinnamoyl transferase	508	5	1.32793e-32	0.678	1	F:transferase activity	-
isotig02926	malate dehydrogenase 2	728	5	1.3414e-68	0.956	10	F:copper ion binding; F:L-malate dehydrogenase activity; C:mitochondrion; P:defense response to bacterium; P:oxidation reduction; P:malate metabolic process; P:tricarboxylic acid cycle; P:glycolysis; C:membrane; C:apoplast	EC:1.1.1.37
isotig03084	major pollen allergen ory s 1	482	5	2.20108e-64	0.904	1	C:extracellular region	-
isotig01370	magnesium-protoporphyrin ix monomethyl ester	1408	5	0	0.908	6	F:iron ion binding; F:magnesium-protoporphyrin IX monomethyl ester (oxidative) cyclase activity; P:chlorophyll biosynthetic process; P:oxidation reduction; C:chloroplast; P:photosynthesis	EC:1.14.13.81
isotig01371	magnesium-protoporphyrin ix monomethyl ester	1541	5	0	0.908	6	F:iron ion binding; F:magnesium-protoporphyrin IX monomethyl ester (oxidative) cyclase activity; P:chlorophyll biosynthetic process; P:oxidation reduction; C:chloroplast; P:photosynthesis	EC:1.14.13.81
isotig02481	magnesium-dependent phosphatase 1	737	5	7.79426e-80	0.854	1	F:protein tyrosine phosphatase activity	EC:3.1.3.48
isotig00199	magnesium-chelatase subunit	2053	5	0	0.966	3	P:chlorophyll biosynthetic process; F:cobaltochelatase activity; F:magnesium chelatase activity	EC:6.6.1.2; EC:6.6.1.1
isotig00200	magnesium-chelatase subunit	2036	5	0	0.966	3	P:chlorophyll biosynthetic process; F:cobaltochelatase activity; F:magnesium chelatase activity	EC:6.6.1.2; EC:6.6.1.1
isotig00201	magnesium-chelatase subunit	2053	5	0	0.956	3	P:chlorophyll biosynthetic process; F:cobaltochelatase activity; F:magnesium chelatase activity	EC:6.6.1.2; EC:6.6.1.1
isotig00202	magnesium-chelatase subunit	1070	5	2.3299e-157	0.962	3	P:chlorophyll biosynthetic process; F:cobaltochelatase activity; F:magnesium chelatase activity	EC:6.6.1.2; EC:6.6.1.1
isotig00203	magnesium-chelatase subunit	2036	5	0	0.956	3	P:chlorophyll biosynthetic process; F:cobaltochelatase activity; F:magnesium chelatase activity	EC:6.6.1.2; EC:6.6.1.1
isotig00204	magnesium-chelatase subunit	1070	5	7.24271e-159	0.956	3	P:chlorophyll biosynthetic process; F:cobaltochelatase activity; F:magnesium chelatase activity	EC:6.6.1.2; EC:6.6.1.1
isotig00205	magnesium-chelatase subunit	660	5	2.83769e-85	0.962	3	P:chlorophyll biosynthetic process; F:cobaltochelatase activity; F:magnesium chelatase activity	EC:6.6.1.2; EC:6.6.1.1
isotig01717	magnesium transporter mrs2-11	547	5	2.1727e-27	0.876	4	P:magnesium ion transport; F:magnesium ion transmembrane transporter activity; C:chloroplast; C:membrane	-
isotig00207	magnesium chelatase h subunit	323	5	1.02265e-32	1	6	F:cobaltochelatase activity; F:3'-5'-exoribonuclease activity; F:magnesium chelatase activity; F:RNA binding; P:chlorophyll biosynthetic process; P:RNA processing	EC:6.6.1.2; EC:6.6.1.1
isotig02237	magnesium chelatase h subunit	550	5	5.75797e-93	0.954	5	F:3'-5'-exoribonuclease activity; F:magnesium chelatase activity; F:RNA binding; P:chlorophyll biosynthetic process; P:RNA processing	EC:6.6.1.1
isotig02942	m97171_1chlorophyll a b binding protein type ii	765	5	8.23704e-144	0.978	3	C:membrane; P:photosynthesis, light harvesting; C:chloroplast	-
isotig01297	m030_arath ame: full=uncharacterized mitochondrial protein g00030 ame: full=orf107a	363	4	3.931e-29	0.94	1	C:mitochondrion	-
isotig03525	lysine histidine transporter	597	5	1.48867e-75	0.928	3	C:integral to membrane; P:amino acid import; F:amino acid transmembrane transporter activity	-
isotig01714	lycopene beta-cyclase	561	5	1.05743e-57	0.844	2	F:oxidoreductase activity, acting on paired donors, with incorporation or reduction of molecular oxygen; P:carotenoid biosynthetic process	-
isotig02495	lycopene beta-cyclase	610	5	9.91426e-92	0.942	2	F:oxidoreductase activity, acting on paired donors, with incorporation or reduction of molecular oxygen; P:carotenoid biosynthetic process	-
isotig01765	lupus la	634	5	8.65023e-50	0.884	6	F:RNA binding; C:ribonucleoprotein complex; P:RNA processing; C:nucleus; F:nucleotide binding; F:protein binding	-
isotig00599	luminal-binding protein 1	434	5	4.8524e-11	0.97	10	C:cell wall; P:auxin biosynthetic process; P:ER-associated protein catabolic process; P:protein folding; P:polar nucleus fusion; P:response to heat; F:ATP binding; C:endoplasmic reticulum lumen; C:vacuole; C:plasma membrane	-
isotig00597	luminal binding protein	689	5	2.34469e-52	0.996	6	P:auxin biosynthetic process; C:endoplasmic reticulum lumen; P:response to stress; P:oxidation reduction; F:ATP binding; F:2-alkenal reductase activity	EC:1.3.1.74
isotig00909	luminal binding protein	394	5	3.41054e-36	0.908	3	P:auxin biosynthetic process; C:endoplasmic reticulum lumen; F:ATP binding	-
isotig02493	lrr receptor-like serine threonine-protein kinase	567	5	8.69949e-56	0.816	7	F:receptor activity; P:protein amino acid phosphorylation; F:protein binding; F:ATP binding; C:integral to membrane; F:protein serine/threonine kinase activity; P:transmembrane receptor protein tyrosine kinase signaling pathway	EC:2.7.11.0
isotig00755	loxx_soybn ame: full=seed lipoxygenase	994	5	8.29898e-106	0.88	5	C:cytoplasm; P:oxylipin biosynthetic process; F:iron ion binding; P:oxidation reduction; F:lipoxygenase activity	EC:1.13.11.12
isotig00815	loxx_soybn ame: full=seed lipoxygenase	1275	5	2.75276e-134	0.96	5	C:cytoplasm; P:oxylipin biosynthetic process; F:iron ion binding; P:oxidation reduction; F:lipoxygenase activity	EC:1.13.11.12
isotig00816	loxx_soybn ame: full=seed lipoxygenase	1055	5	6.60671e-165	0.964	5	C:cytoplasm; P:oxylipin biosynthetic process; F:iron ion binding; P:oxidation reduction; F:lipoxygenase activity	EC:1.13.11.12
isotig01125	loxx_soybn ame: full=seed lipoxygenase	724	5	3.13371e-102	0.886	5	C:cytoplasm; P:oxylipin biosynthetic process; F:iron ion binding; P:oxidation reduction; F:lipoxygenase activity	EC:1.13.11.12
isotig01126	loxx_soybn ame: full=seed lipoxygenase	671	5	8.01592e-75	0.882	5	C:cytoplasm; P:oxylipin biosynthetic process; F:iron ion binding; P:oxidation reduction; F:lipoxygenase activity	EC:1.13.11.12
isotig03081	loxc homologue	892	5	1.29346e-128	0.86	4	P:oxylipin biosynthetic process; F:iron ion binding; P:oxidation reduction; F:lipoxygenase activity	EC:1.13.11.12
isotig02521	ll-diaminopimelate aminotransferase	573	5	5.11893e-81	0.856	7	F:copper ion binding; P:systemic acquired resistance, salicylic acid mediated signaling pathway; F:L-aspartate:2-oxoglutarate aminotransferase activity; P:lysine biosynthetic process via diaminopimelate; F:L,L-diaminopimelate aminotransferase activity; C:chloroplast stroma; F:pyridoxal phosphate binding	EC:2.6.1.1; EC:2.6.1.83
isotig01060	lipoxygenase, putative [Ricinus communis]	574	4	7.58031e-16	0.6475	2	F:oxidoreductase activity; P:lipid biosynthetic process	-
isotig00531	lipoxygease-like protein	2761	5	0	0.938	5	C:cytoplasm; P:oxylipin biosynthetic process; F:iron ion binding; P:oxidation reduction; F:lipoxygenase activity	EC:1.13.11.12
isotig00533	lipoxygease-like protein	2822	5	0	0.938	5	C:cytoplasm; P:oxylipin biosynthetic process; F:iron ion binding; P:oxidation reduction; F:lipoxygenase activity	EC:1.13.11.12
isotig00770	lipoic acid	690	5	1.30407e-38	0.772	3	F:ferredoxin reductase activity; C:plastid; P:photosynthesis	-
isotig00771	lipoic acid	673	5	1.22257e-38	0.772	3	F:ferredoxin reductase activity; C:plastid; P:photosynthesis	-
isotig02267	lipid binding	460	5	3.12645e-48	0.924	2	F:lipid binding; P:lipid transport	-
isotig00228	like-sm ribonucleo core	961	5	3.97389e-44	0.992	2	F:nucleic acid binding; C:ribonucleoprotein complex	-
isotig02208	light-inducible protein	797	5	5.30262e-56	0.962	1	F:phenylpyruvate tautomerase activity	EC:5.3.2.1
isotig01649	light-harvesting complex ii protein lhcb8	1070	5	1.25273e-110	0.866	9	P:photosynthesis, light harvesting; C:light-harvesting complex; P:response to blue light; F:chlorophyll binding; C:chloroplast; C:thylakoid; C:membrane; P:response to far red light; P:response to red light	-
isotig00021	light-harvesting complex ii protein lhcb5	1174	5	6.24371e-122	0.928	3	C:membrane; P:photosynthesis, light harvesting; C:chloroplast	-
isotig01031	light-harvesting complex ii protein lhcb3	968	5	2.36511e-126	0.962	3	C:membrane; P:photosynthesis, light harvesting; C:chloroplast	-
isotig01032	light-harvesting complex ii protein lhcb3	909	5	3.88733e-144	0.968	3	C:membrane; P:photosynthesis, light harvesting; C:chloroplast	-
isotig01814	light-harvesting complex i protein lhca2	1146	5	3.39406e-141	0.944	3	C:membrane; P:photosynthesis, light harvesting; C:chloroplast	-
isotig02348	light harvesting-like protein 3	476	5	3.00184e-61	0.812	1	C:plastid	-
isotig01528	leucine-rich repeat-containing	451	5	5.71029e-38	0.708	1	F:nucleotide binding	-
isotig03134	leucine-rich repeat family protein protein kinase family protein	468	2	5.07422e-08	0.77	3	P:protein amino acid phosphorylation; F:protein kinase activity; F:ATP binding	-
isotig01552	lethal leaf spot 1-like protein	753	5	3.10981e-108	0.926	4	F:metal ion binding; P:oxidation reduction; F:chlorophyllide a oxygenase activity; F:2 iron, 2 sulfur cluster binding	EC:1.13.12.14
isotig01110	lectin-like receptor kinase 1 1	875	5	1.357e-94	0.758	6	P:auxin biosynthetic process; F:receptor activity; P:protein amino acid phosphorylation; F:sugar binding; F:ATP binding; F:protein serine/threonine kinase activity	EC:2.7.11.0
isotig01111	lectin-like receptor kinase	563	5	9.09427e-48	0.78	6	P:auxin biosynthetic process; F:receptor activity; P:protein amino acid phosphorylation; F:sugar binding; F:ATP binding; F:protein serine/threonine kinase activity	EC:2.7.11.0
isotig01813	lectin-like receptor kinase	438	5	4.00715e-66	0.698	6	P:auxin biosynthetic process; F:receptor activity; P:protein amino acid phosphorylation; F:sugar binding; F:ATP binding; F:protein serine/threonine kinase activity	EC:2.7.11.0
isotig02932	lectin-like receptor kinase	796	5	3.43065e-41	0.586	2	F:binding; F:kinase activity	-
isotig01723	lectin precursor	454	5	3.1063e-58	0.852	1	F:sugar binding	-
isotig03506	lectin kinase	659	5	9.38013e-65	0.762	5	P:auxin biosynthetic process; F:receptor activity; P:protein amino acid phosphorylation; F:ATP binding; F:protein serine/threonine kinase activity	EC:2.7.11.0
isotig02582	lecithine cholesterol acyltransferase-like protein	477	5	4.27138e-34	0.806	2	F:phosphatidylcholine-sterol O-acyltransferase activity; P:lipid metabolic process	EC:2.3.1.43
isotig02360	late-embryogenesis abundant protein 2	684	5	8.54294e-77	0.886	1	P:response to desiccation	-
isotig02519	latd nip	484	5	1.933e-41	0.72	3	C:membrane; P:oligopeptide transport; F:transporter activity	-
isotig02867	lag1 longevity assurance-like protein 2	501	5	3.80086e-16	0.82	1	C:integral to membrane	-
isotig00414	lactoylglutathione lyase glyoxalase i family protein	850	5	3.71718e-97	0.868	3	P:metabolic process; F:oxidoreductase activity, acting on single donors with incorporation of molecular oxygen, incorporation of two atoms of oxygen; C:chloroplast	EC:1.13.11.0
isotig00415	lactoylglutathione lyase glyoxalase i family protein	1223	5	1.24599e-77	0.824	3	P:metabolic process; F:catalytic activity; C:chloroplast	-
isotig01786	lactoylglutathione lyase	520	5	9.10348e-51	0.948	2	F:metal ion binding; F:lactoylglutathione lyase activity	EC:4.4.1.5
isotig02875	lactoylglutathione chloroplast	828	5	1.11085e-91	0.968	7	F:metal ion binding; P:carbohydrate metabolic process; P:response to cold; C:thylakoid lumen; C:stromule; C:chloroplast stroma; F:lactoylglutathione lyase activity	EC:4.4.1.5
isotig01412	l24 ribosomal protein	586	5	1.41758e-57	0.976	3	F:structural constituent of ribosome; C:large ribosomal subunit; P:translation	EC:3.6.5.3
isotig02801	l24 ribosomal protein	261	5	5.58145e-39	0.966	3	F:structural constituent of ribosome; C:large ribosomal subunit; P:translation	EC:3.6.5.3
isotig02906	l19 ribosomal protein	515	5	1.82033e-32	0.774	3	C:ribosome; F:structural constituent of ribosome; P:translation	EC:3.6.5.3
isotig02265	l-aspartate oxidase	488	5	3.48545e-49	0.878	5	C:cytoplasm; F:electron carrier activity; F:L-aspartate oxidase activity; P:oxidation reduction; P:NAD biosynthetic process	EC:1.4.3.16
isotig03735	kunitz-type protease inhibitor kpi-	645	5	7.15725e-86	0.732	2	F:peptidase activity; F:endopeptidase inhibitor activity	-
isotig01182	kunitz trypsin protease inhibitor	682	5	1.68383e-83	0.886	2	F:peptidase activity; F:endopeptidase inhibitor activity	-
isotig01183	kunitz trypsin protease inhibitor	297	5	1.9147e-23	0.894	3	C:extracellular region; F:serine-type endopeptidase inhibitor activity; F:peptidase activity	-
isotig01362	kkchain localization of the large subunit ribosomal proteins into a a cryo-em map of triticum aestivum translating 80s ribosome	365	5	9.70488e-20	0.642	1	C:intracellular	-
isotig01079	ketol-acid chloroplast	950	5	6.96801e-83	0.966	6	F:ketol-acid reductoisomerase activity; F:metal ion binding; P:oxidation reduction; P:branched chain family amino acid biosynthetic process; F:isomerase activity; F:coenzyme binding	EC:1.1.1.86
isotig02080	ketoacyl-acp reductase	352	5	2.05403e-50	0.992	4	P:fatty acid biosynthetic process; F:NAD or NADH binding; F:3-oxoacyl-[acyl-carrier-protein] reductase activity; P:oxidation reduction	EC:1.1.1.100
isotig01746	kelch repeat-containing f-box family protein	581	5	8.38637e-103	0.926	0	-
isotig03092	k+ efflux antiporter 3	706	5	1.1761e-58	0.706	1	P:cation transport	-
isotig00919	isps_puelo ame: full=isoprene chloroplastic flags: precursor	453	5	4.09477e-26	0.692	3	F:magnesium ion binding; P:metabolic process; F:lyase activity
isotig00920	isoprene synthase	524	5	2.53546e-48	0.696	3	F:magnesium ion binding; P:metabolic process; F:lyase activity
isotig01836	isopentenyl pyrophosphate isomerase	781	5	8.10885e-115	0.964	3	F:hydrolase activity; P:isoprenoid biosynthetic process; F:isopentenyl-diphosphate delta-isomerase activity	EC:5.3.3.2
isotig03181	isoleucyl trna	380	5	1.36378e-45	0.862	6	C:cytoplasm; P:auxin biosynthetic process; P:isoleucyl-tRNA aminoacylation; F:ATP binding; F:isoleucine-tRNA ligase activity; F:zinc ion binding	EC:6.1.1.5
isotig03769	isoleucyl trna	463	5	5.93864e-73	0.918	6	C:cytoplasm; P:auxin biosynthetic process; P:isoleucyl-tRNA aminoacylation; F:ATP binding; F:isoleucine-tRNA ligase activity; F:zinc ion binding	EC:6.1.1.5
isotig03722	isoflavone synthase 1	637	5	3.89732e-97	0.98	4	F:heme binding; P:oxidation reduction; F:monooxygenase activity; F:electron carrier activity	-
isotig00921	isoflavone synthase	567	5	5.33608e-51	0.922	4	F:heme binding; P:oxidation reduction; F:monooxygenase activity; F:electron carrier activity	-
isotig00922	isoflavone synthase	291	1	1.58508e-09	0.85	4	F:heme binding; P:oxidation reduction; F:monooxygenase activity; F:electron carrier activity	-
isotig02886	isocitrate lyase and phosphorylmutase	966	5	3.64885e-127	0.876	2	F:lyase activity; P:metabolic process	-
isotig01541	isocitrate dehydrogenase, putative [Ricinus communis]	404	5	1.04486e-45	0.872	6	F:NAD or NADH binding; P:oxidation reduction; F:magnesium ion binding; P:tricarboxylic acid cycle; F:isocitrate dehydrogenase (NAD+) activity; C:mitochondrion	EC:1.1.1.41
isotig02796	iron-sulfur assembly protein	674	5	5.08905e-69	0.852	4	P:iron-sulfur cluster assembly; F:structural molecule activity; F:iron-sulfur cluster binding; C:chloroplast stroma	-
isotig03522	iron inhibited abc transporter 2	716	5	3.69648e-124	0.968	4	P:auxin biosynthetic process; F:ATPase activity; F:ATP binding; C:plastid	-
isotig02980	intracellular chloride channel	527	5	2.46303e-33	0.87	0	-
isotig00514	inositol transporter 1	529	5	4.8485e-34	0.896	6	P:myo-inositol transport; C:plant-type vacuole membrane; P:transmembrane transport; F:sugar:hydrogen symporter activity; C:integral to membrane; F:myo-inositol:hydrogen symporter activity	-
isotig03554	inositol transporter 1	856	5	1.17199e-101	0.886	6	P:myo-inositol transport; C:plant-type vacuole membrane; P:transmembrane transport; F:sugar:hydrogen symporter activity; C:integral to membrane; F:myo-inositol:hydrogen symporter activity	-
isotig01696	inositol 4-trisphosphate 5 6-kinase-like protein	636	5	1.29389e-100	0.878	6	F:inositol tetrakisphosphate 1-kinase activity; C:intracellular; F:ATP binding; F:magnesium ion binding; F:inositol-1,3,4-trisphosphate 5/6-kinase activity; P:inositol trisphosphate metabolic process	EC:2.7.1.134; EC:2.7.1.159
isotig02847	inositol -trisphosphate 5 6 kinase	539	5	1.47064e-17	0.858	7	P:inositol and derivative phosphorylation; F:inositol tetrakisphosphate 1-kinase activity; C:intracellular; F:ATP binding; F:magnesium ion binding; P:inositol trisphosphate metabolic process; F:inositol-1,3,4-trisphosphate 5/6-kinase activity	EC:2.7.1.134; EC:2.7.1.159
isotig00487	inosine monophosphate dehydrogenase	394	5	9.26627e-42	0.768	4	F:IMP dehydrogenase activity; P:GMP biosynthetic process; F:metal ion binding; P:oxidation reduction	EC:1.1.1.205
isotig00888	inorganic pyrophosphatase	400	5	3.86151e-40	0.832	4	F:inorganic diphosphatase activity; C:cytoplasm; P:phosphate metabolic process; F:magnesium ion binding	EC:3.6.1.1
isotig00889	inorganic pyrophosphatase	933	5	1.95192e-114	0.952	4	F:inorganic diphosphatase activity; C:cytoplasm; P:phosphate metabolic process; F:magnesium ion binding	EC:3.6.1.1
isotig02255	inorganic pyrophosphatase	481	5	1.25566e-43	0.95	4	F:inorganic diphosphatase activity; C:cytoplasm; P:phosphate metabolic process; F:magnesium ion binding	EC:3.6.1.1
isotig00235	inorganic phosphate	1794	5	4.60084e-77	0.792	4	C:integral to membrane; F:inorganic phosphate transmembrane transporter activity; P:phosphate transport; P:transmembrane transport	-
isotig00775	inner membrane protein ppf- chloroplast	798	5	4.16616e-109	0.928	3	C:integral to membrane; C:chloroplast thylakoid membrane; P:protein insertion into membrane	-
isotig02690	initiation factor 3g	657	5	1.17563e-91	0.882	5	F:RNA binding; P:translation; F:nucleotide binding; F:zinc ion binding; F:translation initiation factor activity	EC:3.6.5.3
isotig02330	impaired sucrose induction 1-like protein	438	5	4.06331e-18	0.964	1	F:binding	-
isotig01446	imp biosynthesis protein	458	5	3.82466e-16	0.75	1	C:chloroplast	-
isotig01447	imp biosynthesis protein	421	3	3.90136e-16	0.816667	1	C:plastid	-
isotig01624	imp biosynthesis protein	382	2	6.40245e-16	0.9	1	C:plastid	-
isotig02088	imp biosynthesis protein	306	5	7.70644e-17	0.892	11	F:metal ion binding; P:transport; F:ATP binding; P:protein-chromophore linkage; F:chlorophyll binding; F:4 iron, 4 sulfur cluster binding; C:integral to membrane; C:photosystem I; C:plastid; P:photosynthesis; P:electron transport chain	-
isotig03158	imp biosynthesis protein	341	5	1.88718e-15	0.816	11	F:metal ion binding; P:transport; F:ATP binding; P:protein-chromophore linkage; F:chlorophyll binding; F:4 iron, 4 sulfur cluster binding; C:integral to membrane; C:photosystem I; C:plastid; P:photosynthesis; P:electron transport chain	-
isotig03439	imp biosynthesis protein	328	3	8.26258e-17	0.856667	11	F:metal ion binding; P:transport; F:ATP binding; P:protein-chromophore linkage; F:chlorophyll binding; F:4 iron, 4 sulfur cluster binding; C:integral to membrane; C:photosystem I; C:plastid; P:photosynthesis; P:electron transport chain	-
isotig03452	imp biosynthesis protein	309	2	6.72629e-13	0.875	1	C:plastid	-
isotig03681	imp biosynthesis protein	399	5	1.52618e-20	0.798	5	F:iron-sulfur cluster binding; P:cellular metabolic process; C:thylakoid; C:membrane part; C:plastid	-
isotig00662	im30_pea ame: full=membrane-associated 30 kda chloroplastic short=m30 flags: precursor	351	5	1.02009e-16	0.912	2	C:chloroplast inner membrane; C:chloroplast thylakoid membrane	-
isotig00664	im30_pea ame: full=membrane-associated 30 kda chloroplastic short=m30 flags: precursor	385	5	4.35206e-44	0.93	2	C:chloroplast inner membrane; C:chloroplast thylakoid membrane	-
isotig01745	im30_pea ame: full=membrane-associated 30 kda chloroplastic short=m30 flags: precursor	494	5	1.49462e-60	0.938	2	C:chloroplast inner membrane; C:chloroplast thylakoid membrane	-
isotig02461	if5_phavu ame: full=eukaryotic translation initiation factor 5 short=eif-5	486	5	1.42858e-20	0.906	3	P:translational initiation; F:translation initiation factor activity; F:GTP binding	-
isotig00965	if1a_onovi ame: full=eukaryotic translation initiation factor 1a short=eif-1a ame: full=eukaryotic translation initiation factor 4c short=eif-4c	557	5	1.10934e-42	0.986	3	F:RNA binding; P:translational initiation; F:translation initiation factor activity	-
[truncated: 1,422 more rows]
