# Supplementary material for: Next generation DNA sequencing technology delivers valuable genetic markers for the genomic orphan legume species, Bituminaria bituminosa
Source: BMC Genet. 2011 Dec 15;12:104. doi: 10.1186/1471-2156-12-104 (PMC3265443; doi:10.1186/1471-2156-12-104)
Supplement: Additional file 2 — 240 primer pairs targeting simple sequence repeat motifs. Primer pairs designed using Primer3 based on Roche 454 sequences identified as containing simple sequence repeats using QDD software. [file 1471-2156-12-104-S2.XLSX]

## Sheet: Additional file 2
Additional file 2 - 240 primer pairs targeting simple sequence repeat motifs
240 primer pairs designed using Primer3 based on Roche 454 sequences identified as containing simple sequence repeats using QDD
Sequence code	Motif type	Motif	Start position	Motif length (bp)	Number of repeats	Forward primer sequence	Reverse primer sequence	Forward primer Tm (°C)	Reverse primer Tm (°C)	Forward primer start position	Reverse primer start position	Expected PCR product size	Forward primer %GC	Reverse primer %GC
GHE39MJ02GBOSC_0	Perfect	GTATG	175	65	13	TCAAGGTTCTTGGGTCATCC	GGCAATTGAAGCTGAAGGAA	59.903	60.331	142	261	120	50	45
GHE39MJ02ICEMH_0	Perfect	GCA	69	36	12	GTCTATAGCCTTGGCCGACA	CAATAGGAGGTCGTGGAGGA	60.235	60.065	11	187	177	55	55
cons218_2_A_0	Perfect	CTGTAT	38	30	5	CATTGACATCCCTAAGCATAATGT	TCGTTAATAGCGGTCTTGGG	59.315	60.089	2	114	113	37.5	50
GHE39MJ02GBU71_0	Perfect	TTC	58	27	9	CTCAGTTGGTCGTCCCATTT	AATAGGGCCTCCACGAAACT	59.966	59.962	24	219	196	50	50
GHE39MJ02IN42L_0	Perfect	TTA	249	27	9	GCAGGCTTTCCTGAACTGAC	GTCTCCACCAGCAATACCGT	59.997	59.997	215	369	155	55	55
GHE39MJ02F3L7L_0	Perfect	ATA	107	24	8	TCTAGCAAACTCCCCAAGTCA	AACAAATTGTGTTCTGGTTAGGTAT	59.861	57.304	56	157	102	47.619	32
GHE39MJ02FMTTQ_0	Perfect	TAT	178	24	8	TCATCCCTTCTCTTCCTACTCG	CGGTTTCTTCGAATACACAGTA	59.842	57.024	127	232	106	50	40.909
GHE39MJ02G5U3L_0	Perfect	CAG	218	24	8	GAAGGCAAGTGAAAAGCCAG	TCAGACACCAGTGGCTCAAC	59.993	59.872	195	284	90	50	55
GHE39MJ02H3Y50_0	Perfect	TA	40	22	11	TTTGCTTGTGTCCTGTCCAA	CCTTCCCTTACCCACCAAGT	60.278	60.218	0	98	99	45	55
GHE39MJ02GZZVT_0	Perfect	CTG	131	21	7	GACTGCACGGTCTTCTCGAC	ATGTGCAGAGGCATTTGTTG	61.021	59.722	75	173	99	60	45
GHE39MJ02HOS21_0	Perfect	AAT	217	21	7	TCGCACATATAACGCAAACC	GCTACCACCGCTTCAGTTTC	59.59	59.882	183	299	117	45	55
GHE39MJ02IOCYF_0	Perfect	GAA	49	21	7	AAGATGGTTGACATGGGGAA	CCTCACAAACGCTGTGTCTC	60.173	59.467	27	121	95	45	55
GHE39MJ02GU5LW_0	Perfect	TA	41	20	10	AAGAACCCTGCAAAATTTGTT	TGTGACTTGTATATTGGAGACATTCA	57.788	59.834	4	103	100	33.333	34.615
GHE39MJ02FJRPY_0	Perfect	AG	85	18	9	AATCGCAACAGGATTCAAGC	GCAATTTCAATGCCGAGAAT	60.221	60.045	54	233	180	45	40
GHE39MJ02H5SIC_0	Perfect	AT	138	18	9	TTCATGAAAATTGAACACGTCTC	TCTTGTTTCTGCCTTGCCTT	59.124	59.993	60	199	140	34.783	45
GHE39MJ02FA2EF_0	Perfect	AGC	47	18	6	ATTCGGTGGCTGAGAGTTTG	ATTCATCAGAGGTCGATGCC	60.255	60.042	3	230	228	50	50
GHE39MJ02FQYVN_0	Perfect	ATT	92	18	6	TGGATCCATATTCAGTGAAGCA	TCTATGATGGAGGGGTGCTC	60.469	60.034	70	195	126	40.909	55
GHE39MJ02G25KW_0	Perfect	TTG	180	18	6	GATACCTTGGAGGCAAACCA	TTTGCATAGCAAAGAGATCACAA	59.933	59.903	16	222	207	50	34.783
GHE39MJ02G9NZT_0	Perfect	TCC	32	18	6	CGGCGACTGCTGATAATAATG	ATGTCAAGGTCGTCGGTTTC	60.614	59.973	0	126	127	47.619	50
GHE39MJ02GC04T_0	Perfect	CAG	109	18	6	CAGAATGCTGCTGTTTGGAA	ATGCAGCCAAGATTTGATCC	59.988	60.043	63	180	118	45	45
GHE39MJ02GRRD7_0	Perfect	TGT	123	18	6	ACTGGGAAGGTCTCCTCCAT	TCAAAACCATTAACCCTGCC	59.929	59.801	7	288	282	55	45
GHE39MJ02GZZVT_1	Perfect	TGT	183	18	6	CAACAAATGCCTCTGCACAT	CGAGCCTGAACCAGAATCAC	59.722	60.801	154	253	100	45	55
GHE39MJ02H19RC_0	Perfect	GGT	330	18	6	TTGGTTCTAGGGCCATCAAG	CCTGAGATCTTCTCCCACCA	60.066	60.191	127	384	258	50	55
GHE39MJ02H7OI1_0	Perfect	AAC	377	18	6	CTAACAATCGCCAAAGCACA	GGCTTAGTGAATCGAGGCAG	59.872	59.978	345	446	102	45	55
GHE39MJ02HOHD0_0	Perfect	AAG	103	18	6	TGAAAGGATTGATTGAGGTTTG	CAGAGGAACCGCAGAGAAAG	59.064	60.126	69	167	99	36.364	55
GHE39MJ02JFC67_0	Perfect	CCT	51	18	6	AACAACCTCGACGATTCCAC	ATCGACGACGCCTCAGAGT	59.973	60.994	16	143	128	50	57.895
cons175_2_A_0	Perfect	CAT	318	18	6	GGCCTGGTTAACCGAGTGTA	TGCCCTCTACGGCTTTAAGA	59.993	59.975	168	372	205	55	50
cons218_2_A_1	Perfect	GAG	121	18	6	CCCAAGACCGCTATTAACGA	ATTAGCGAGTCTGGCAAGGA	60.089	59.978	95	373	279	50	50
cons265_2_A_0	Perfect	GAA	113	18	6	CAATCCCATTTTCCGCTTTA	TGCCCTCTTCCTTCATAGGTT	59.901	60.082	0	166	167	40	47.619
cons30_6_A_0	Perfect	GGC	305	18	6	ATATCCACCACCTTCCGTGA	GTAGGATAGGGTCCGGTGGT	60.195	60.074	246	364	119	50	60
cons381_2_A_0	Perfect	ATC	336	18	6	CCAAAATCCACTATTGGTTCC	TCAAAACATTCATTGGCTGC	58.29	59.67	288	391	104	42.857	40
cons407_2_A_0	Perfect	TAT	244	18	6	ATTGGTCTTGCCGTACTTGC	CAACCTTCGACCTCAAGAGC	60.14	59.989	61	326	266	50	55
cons445_2_A_0	Perfect	GCA	176	18	6	CAAGCTCAAAGGACGAGGAC	TTGAGCATCCTTTGTTGCAG	59.989	59.988	65	343	279	55	45
cons488_2_A_0	Perfect	TGG	137	18	6	GAAGATTGATGGTGATAGCCG	TATTGGTATGTTCGCAGGCA	59.542	60.096	112	259	148	47.619	45
cons495_2_A_0	Perfect	TGC	129	18	6	TAACCACTTGGAACTGGGGT	AATTGCAACAGCAGCAACAG	59.304	60.058	23	179	157	50	45
cons62_7_A_0	Perfect	TTC	414	18	6	GGTAACTAACCCGCGCATAA	GTAGTGCGCACCCTTCAAAT	59.985	60.14	337	485	149	50	50
cons668_2_A_0	Perfect	TGT	155	18	6	CTGCCTCAGAGTTCCGTTTC	GCGGCTTAGGTTGTTGAAGA	59.989	60.386	102	216	115	55	50
GHE39MJ02GQNG9_0	Perfect	AG	33	16	8	AGGCCTCCACTCCACACTC	TAACCTGTGGTGCCTTGTCA	60.26	60.152	8	112	105	63.158	50
GHE39MJ02I4EU2_0	Perfect	GA	438	16	8	ATGAGAGTGCCACCCAAAAC	TCGTTCTCATGCAAAGTAGGTG	59.973	60.305	384	480	97	50	45.455
cons330_7_A_0	Perfect	TA	107	16	8	TCTTAGATAGGCTGCTCCCG	TGGGTCTTGCAACCACATTA	59.569	59.964	13	159	147	55	45
GHE39MJ02FUDG8_0	Perfect	TGC	67	15	5	AACGACGCCACTTTTGCTAT	GCTTCTGGAAGATTCGATGC	59.775	59.923	38	213	176	45	50
GHE39MJ02G1OFX_0	Perfect	CCG	396	15	5	GTCAACATCGACGAGACGG	GAAGTTCGTGTCCTTCAGGC	60.263	59.851	280	492	213	57.895	55
GHE39MJ02G798L_0	Perfect	ATC	136	15	5	TGCTGAACTAACCCACCAGA	GGCCATTGAATTTAGTCTCCC	59.288	59.791	73	197	125	50	47.619
GHE39MJ02GAZD3_0	Perfect	CAT	178	15	5	AAAGATTGCCTCCTCAAGCA	ATAGCAACTTCACCGGCCTA	59.955	59.73	31	311	281	45	50
GHE39MJ02GB3BV_0	Perfect	CAA	77	15	5	TGTGACCCCTTATTTTGGGA	TGCAATCCATAGGAGTTTGTG	60.162	58.637	28	148	121	45	42.857
GHE39MJ02GCVE6_0	Perfect	CAA	45	15	5	CACTCCCACCTCTCATGGAT	TGTTGATGGAGAAACTGGGA	59.92	59.059	13	120	108	55	45
GHE39MJ02GGNWI_0	Perfect	CTT	57	15	5	CTTCGCTCTCCCGATCATAC	TCCGCGTTGAGCTCTAGAAT	59.797	60.118	10	227	218	55	50
GHE39MJ02GIM6Z_0	Perfect	CAA	77	15	5	GCTACAGTGCTTCCTACGCC	CGCTGAAGCTCCAACTTTTC	60.044	60.132	43	168	126	60	50
GHE39MJ02GMT36_0	Perfect	CGC	320	15	5	CGCGTCAGGTTGAGCTTC	TTGCCATCGTAGTCCTTTCC	60.711	60.074	302	502	201	61.111	50
GHE39MJ02GUG04_0	Perfect	ATA	141	15	5	GCAACCCTCCTCTGATTTGT	TTGAAGCTAGCAACATGAATAGG	59.141	58.601	14	182	169	50	39.13
GHE39MJ02GXZEO_0	Perfect	TCA	195	15	5	ATCGTCATGAACAACACCCT	TCTGTTGTGGATGATGGTGA	57.839	58.389	175	267	93	45	45
GHE39MJ02GZTNN_0	Perfect	ACT	114	15	5	GAGTTGCACCCTCATAAACCA	TGATCAATTTTAAGTTGTGCGAA	59.985	59.653	90	183	94	47.619	30.435
GHE39MJ02H5VCX_0	Perfect	CAA	37	15	5	TTTCACATTTCGCGTTTCTC	GTGGACACCGTGGATTGC	58.895	60.995	1	95	95	40	61.111
GHE39MJ02H9UN9_0	Perfect	GCT	49	15	5	AATCTCACTACCACCGTCGC	TGGTTGTTAGGGTTCTTGGC	60.142	59.971	3	270	268	55	50
GHE39MJ02HFO2O_0	Perfect	GTT	177	15	5	TCGAGCAAGTGTTGGTTCAG	AAAAGTCCACGTCAGCATCC	60.025	60.119	87	235	149	50	50
GHE39MJ02HJ9H0_0	Perfect	TCC	43	15	5	ATGAATGGGACCATGCTGTT	GCAACCCAAGAAAGAAATGC	60.203	59.691	23	177	155	45	45
GHE39MJ02HRSRV_0	Perfect	GAA	324	15	5	GTTTCAGAAAGGGAAAGCCC	TTGCCAAGTTCATTGAGTGG	60.053	59.691	242	400	159	50	45
GHE39MJ02HSNU2_0	Perfect	CCG	411	15	5	CTGAGTATTGTTCCTCTTCTTCAACA	GAGAATCAATGGAAGACGGTG	60.209	59.541	381	470	90	38.462	47.619
GHE39MJ02HZF3H_0	Perfect	TGG	191	15	5	CCATGGACATCTGCATGAAC	TAATCAACCCCGGAGACAAG	59.925	59.926	102	250	149	50	50
GHE39MJ02I3YJF_0	Perfect	CCT	270	15	5	GACGGATCGAGGATGTTGTT	GAGGGAGTGTGAAGGGTGAG	59.934	59.682	35	342	308	50	60
GHE39MJ02I5I4M_0	Perfect	TTC	128	15	5	ATTCCCACGTTTCTTGAGGA	ATACCAACCCACAAAGCCAA	59.526	60.227	74	190	117	45	45
GHE39MJ02I8O8K_0	Perfect	CAT	224	15	5	AAGGACCTTCCCAGAAGCAT	AAGAAGATGGCACAGGTGATG	60.074	60.126	135	261	127	50	47.619
GHE39MJ02I904P_0	Perfect	TCT	60	15	5	TTCCGAATTTTCATGGCTTC	GGAGAAGATGGAGGAGGGTC	60.016	60.012	5	189	185	40	60
GHE39MJ02IDZVJ_0	Perfect	TGC	354	15	5	CACCAGCACCAACATACCAG	ACGTTTGAATTGCCAGAAGG	60.025	60.11	256	412	157	55	45
GHE39MJ02IFD48_0	Perfect	GAT	218	15	5	ACACCACCAACAGCTAAGGG	TCATCACATCTGTTGTCGGC	60.028	60.698	132	299	168	55	50
GHE39MJ02IRFNN_0	Perfect	GAG	73	15	5	CTTCTCCGCGATAAAGAACG	CTCAAACTCCTTGAGCCTGG	59.975	59.982	17	218	202	50	55
GHE39MJ02ISO68_0	Perfect	ATA	142	15	5	ACCTTCTTGGGTGGAAGGAT	TGCAATGAGGCAAAAGTGAG	59.795	59.988	105	271	167	50	45
GHE39MJ02JBY9U_0	Perfect	GAG	285	15	5	TCCAACTTGGGTGGAGGTAG	CATGGATAAGAGGCCAAGGA	59.959	60.029	262	351	90	55	50
GHE39MJ02JN92Z_0	Perfect	TCC	368	15	5	TGTTGAGGGTTTGATGACCA	GAAGCGGAGGAAGAAGAGGT	59.935	59.957	109	413	305	45	55
GHE39MJ02JONL7_0	Perfect	GTG	115	15	5	AACGGTCAGAACCTTGATGG	GCTGTATCCTCCGCCACTT	59.966	60.233	53	157	105	50	57.895
GHE39MJ02JWO9P_0	Perfect	AAG	260	15	5	ATTCTCATGGCCAAGGTTGA	TGGAATGAAGTGGGAACACA	60.461	59.935	195	303	109	45	45
cons119_2_A_0	Perfect	GTT	135	15	5	CGATGAGGTTTGGAGCAAAT	GAAGCGGTGAGTGAGTGTGA	60.074	60.03	81	281	201	45	55
cons363_3_A_0	Perfect	GCT	163	15	5	CAGAGGAAGGTGGTTGGCTA	GTCTGCTCATGCTGGGTATG	60.246	59.271	102	208	107	55	55
cons383_6_A_0	Perfect	CCG	112	15	5	CTAAGCTCAAATCCGCCATC	GGTGGTAAGCGAGTCGAAGT	59.807	59.357	84	232	149	50	55
cons393_2_A_0	Perfect	TTC	151	15	5	AAGAGCCTTAGGTCACTATCCA	TGAAGGGGTGAGATTTGGAG	57.148	60.042	118	272	155	45.455	50
cons472_4_A_0	Perfect	TGC	441	15	5	GAGTTGGAGTTGGCGGTG	ATTCCAAAGTTCTCCCTCGG	60.246	60.434	409	538	130	61.111	50
cons502_3_A_0	Perfect	TCA	258	15	5	ACCGTTGAGGCTGCTTACAG	TGGTACTGAATGGGAGGAGG	60.453	59.92	201	364	164	55	55
cons506_2_A_0	Perfect	TGA	142	15	5	GGCATCAAAGAACAGTGAAATG	TGCTTGAACTGAACTTCCCTC	59.615	59.463	90	220	131	40.909	47.619
cons560_2_A_0	Perfect	TGT	121	15	5	TGGGAAGGTCTCAAGAAGGA	GTGGGAATCAAGCCAAGAAA	59.773	60.051	64	258	195	50	45
cons634_2_A_0	Perfect	CAA	84	15	5	GCAGAGAATTCAGCGCTCTT	TCTGATCCTCCCCAACAGAC	59.866	60.048	31	155	125	50	55
cons636_4_A_0	Perfect	TTG	91	15	5	AACGATGACGTTTCCTGTCC	TGAAATGGATTGTTGCAGGA	59.973	60.049	62	187	126	50	40
cons676_3_A_0	Perfect	TAT	340	15	5	TGACAACCACCAATGTAAGTAGC	AACGAGAATGGCTTGATTCG	59.078	60.214	303	400	98	43.478	45
cons691_3_A_0	Perfect	GGT	366	15	5	ATTCCAGCCATGAGATCGAC	CAGACCCGTCAGGATCATTC	60.042	60.475	207	413	207	50	55
cons770_2_A_0	Perfect	TCA	167	15	5	TGCTCCTTAAGTGCTGGTCC	TTAAGAATGACGGTGCCCAT	60.397	60.331	91	208	118	55	45
cons79_3_A_0	Perfect	CTG	379	15	5	TGGGGATGGTATTCGTTTGT	AGTTTCGGGTATCCCCATTC	60.051	60.017	280	467	188	45	50
cons90_4_A_0	Perfect	ATT	148	15	5	TGACTCTAATCGGCGAAACA	GGTTGTTGGGGAAGAGACAA	59.42	59.943	119	405	287	45	50
GHE39MJ02F23L2_0	Perfect	CT	126	14	7	TCCAAAGGTTCCTTCGAGTG	CGAATCAACCAACACATGGA	60.224	60.367	40	162	123	50	45
GHE39MJ02F5V0U_0	Perfect	GC	242	14	7	AACTCGGTCCACGACACC	TCATCGATTATCTGCGCAAC	59.502	59.799	202	307	106	61.111	45
GHE39MJ02FWV3E_0	Perfect	AT	124	14	7	GACCAGCAGTAGGGGCATAA	GCTTCTTCAGGCATTTGAGG	60.096	59.955	48	177	130	55	50
GHE39MJ02GDJZR_0	Perfect	CA	118	14	7	TGGAATAAACCCCATTTCCA	AGAGTCGGTCCTCGTAGCAG	59.988	59.622	15	169	155	40	60
GHE39MJ02HJRIX_0	Perfect	TA	70	14	7	GCTGAAGAGGATAATGAGAGGTTC	TGGTGATGAAGAGGTTGACAAG	59.767	60.149	15	107	93	45.833	45.455
GHE39MJ02HR9SU_0	Perfect	TA	471	14	7	AACCATGAAATGGTGAATTTGTT	CTTGTTGTAGCGAATGCGTG	59.515	60.458	352	529	178	30.435	50
GHE39MJ02I8XTV_0	Perfect	TC	146	14	7	CTGGTGTTTGTGGGAATCCT	CGGGTAGGAATCCTTTGTCA	59.82	59.926	66	199	134	50	50
GHE39MJ02IQIJY_0	Perfect	TA	121	14	7	TATTCCTCGGCAAAGACACC	GCTTTTGAAAGAAGTGAAACGAA	60.074	59.926	78	176	99	50	34.783
GHE39MJ02JJMG3_0	Perfect	TA	220	14	7	CTCTCAGTGGATGCCCATTT	TCCTCTAACACCATCGAACTCA	60.073	59.734	168	294	127	50	45.455
GHE39MJ02JTD93_0	Perfect	TC	108	14	7	TCGCTTCGGATCTCATCTCT	GCCTTCCTTGCTCACGATAG	60.057	59.978	88	250	163	50	55
cons519_2_A_0	Perfect	TC	177	14	7	GTTTGTTCAACTGTATCTGCTTTCT	CAAAGAAACTAATTTTCAGAAACGGT	58.165	60.29	128	217	90	36	30.769
cons612_2_A_0	Perfect	AG	146	14	7	TTGGGAGCTTGACCCTTATTT	GAAAGTCCCCACAGAACCAA	59.952	59.943	75	196	122	42.857	50
cons625_2_A_0	Perfect	GT	246	14	7	AAATTTGGTGGCGTAGATCG	TCATGAAGCTGCTAAGACAATGA	59.96	60.032	154	349	196	45	39.13
GHE39MJ02FXPAD_0	Perfect	TC	37	12	6	TTTGGTTCACATATTCGGTGTC	GGTTTGTGGCTGATTGGTTT	59.73	59.836	12	119	108	40.909	45
GHE39MJ02FZ4T6_0	Perfect	AG	181	12	6	TGAAAAGAGGGGTTTTGTGG	TTTCTTCATCCTCCTTCCGA	59.942	59.744	130	230	101	45	45
GHE39MJ02GLVJE_0	Perfect	GA	147	12	6	CAAAGGTTTTCTAGGATCCCG	TCAAGATTCAACAACGGGTG	59.946	59.541	99	188	90	47.619	45
GHE39MJ02HC24S_0	Perfect	GA	139	12	6	GTGCAGGTGGTGAATCTGTG	GGTTGTTTGGTTGCTGTTTCT	60.162	59.135	1	225	225	55	42.857
GHE39MJ02HKEJG_0	Perfect	TA	328	12	6	ACGTGTTTCCAACGACTGTG	GACTGCCGTTAATCACAAGC	59.641	58.38	214	372	159	50	50
GHE39MJ02I1908_0	Perfect	TA	185	12	6	CAGTTCATGAGTTTGAGCCG	AAGTTGGCGCAATCCATTT	59.44	60.463	154	268	115	50	42.105
GHE39MJ02IB1UL_0	Perfect	TC	77	12	6	GACCTCTTTTTCTCAGTGCCTC	AACGTGCACCACGTAAACAA	59.507	60.073	36	126	91	50	45
GHE39MJ02IBF13_0	Perfect	AG	42	12	6	GTGAAGTGAAATGAGCAGCG	GAGATAAGGTTGGCGTGGAA	59.596	60.074	0	147	148	50	50
GHE39MJ02IHZ0F_0	Perfect	AT	158	12	6	GGAAGAAAACGAACCCCACT	GCAGCTTTTGGTGATCTTTG	60.34	58.502	122	249	128	50	45
GHE39MJ02J0FGP_0	Perfect	GA	199	12	6	TGGTTGGAAGGAAGGCAATA	GGCAGCTTGAACAGAGATCC	60.439	59.957	126	288	163	45	55
GHE39MJ02JP1PM_0	Perfect	CT	61	12	6	TTCACAAAGACAAGGAGCGA	GTCGATGGAACTCCTCGGTA	59.566	60.073	8	109	102	45	55
cons16_2_A_0	Perfect	TC	69	12	6	GATCCAAGATGCATGGAAGG	ACATTGTTGAGGGAGGAGGG	60.426	61.279	5	101	97	50	55
cons485_2_A_0	Perfect	CT	185	12	6	GGAAGCCTTGGACACAGGTA	AAGAATCGACCCTAAGATCCTACA	60.111	59.547	161	251	91	55	41.667
GHE39MJ02F5WZ0_0	Perfect	AT	135	10	5	TGTCAGATTTATGCTGGTGGA	TTGTTTAATCGACGTGCAGC	59.138	59.879	34	187	154	42.857	45
GHE39MJ02FB8AP_0	Perfect	TA	351	10	5	CATGTCCAGGGGAGCTAAAA	GGTTCTCTTCAATCACCCCA	60.066	59.903	283	429	147	50	50
GHE39MJ02FCDUF_0	Perfect	CT	162	10	5	TGGGAGTTGCAATTTGTTCTC	TTGCTTCAGCAACTTTGTGG	60.103	60.027	101	218	118	42.857	45
GHE39MJ02FIF8Q_0	Perfect	TG	292	10	5	GCCTGGGAAAATATGATGCT	GAAGCAGGAGTTTCTGCTAAACA	59.001	60.069	265	398	134	45	43.478
GHE39MJ02FR028_0	Perfect	AG	40	10	5	CCTCGATTATGCCAACATGA	AGAGCCTCATTAAACGGGGT	59.499	59.962	12	132	121	45	50
GHE39MJ02FURF3_0	Perfect	AG	90	10	5	TGAAGAAGATGAGTGTTGGGAA	CGCTCCTTCAAACTTCCATT	59.711	59.312	19	129	111	40.909	45
GHE39MJ02FXBIP_0	Perfect	GA	148	10	5	TTCATCTTTGCTGCATTTGG	ACCAACCATCCTTGGTCAAT	59.809	59.116	76	182	107	40	45
GHE39MJ02FY9C7_0	Perfect	TA	295	10	5	TTTTCCTATCCGAGTTCCAAAA	ATGCTATTTCTGGGCGTGAC	59.944	60.103	267	365	99	36.364	50
GHE39MJ02FZMT9_0	Perfect	GA	103	10	5	GGGGTTTATGCGACAAAGAA	TGGTGTCTTTGGATGATGGA	59.938	59.893	45	227	183	45	45
GHE39MJ02G02AS_0	Perfect	CT	57	10	5	ATGGCAGCTCGCAGACTACT	CAACATCCCCTTCAGCAACT	60.187	60.111	30	300	271	55	50
GHE39MJ02G4KKS_0	Perfect	GC	214	10	5	CCCGGTATCCTTTCCAATTT	CTGCGACATCTATACCGACG	60.013	59.322	6	280	275	45	55
GHE39MJ02G6WHF_0	Perfect	CT	183	10	5	AAGAAGGCATCCCAAGTTCA	TGTAAAGAAGCCCAGAAAGCA	59.67	60.004	142	249	108	45	42.857
GHE39MJ02G7XL4_0	Perfect	TG	35	10	5	CAAATTTGGTGTTGAACCATCT	CTTGCTCAAAGTCTCCGGTC	58.858	59.989	13	240	228	36.364	55
GHE39MJ02G7ZQW_0	Perfect	TC	35	10	5	GAGCGGAGGAACCAGGTAG	GAAGTTCCGCTTTCGTCTTG	59.812	59.993	7	137	131	63.158	50
GHE39MJ02GASL1_0	Perfect	GT	63	10	5	TCAGAAAGGTGAAGTTTACCAGG	CGTCGCTCCTACGATTGAA	59.677	59.956	16	106	91	43.478	52.632
GHE39MJ02GKHES_0	Perfect	TA	78	10	5	TTTAAACCATTATCCAATCATAATTCA	GCAGCAACTTGAAGAAAATGC	59.074	60.017	16	111	96	22.222	42.857
GHE39MJ02GN702_0	Perfect	GC	119	10	5	GAGCTAGGCCGCAACAGC	GAATGTCCCATCGCAAGG	62.208	60.006	63	230	168	66.667	55.556
GHE39MJ02GQHXZ_0	Perfect	AC	187	10	5	TTGACACAGAATTTGTGGAAGT	GAGGACGCAACATGCAAATA	57.237	59.694	152	247	96	36.364	45
GHE39MJ02GTFG8_0	Perfect	CG	81	10	5	CAGCTTCGACGTCCTGTTC	GACCCTTGTTGAGCAGTTCC	59.561	59.703	47	262	216	57.895	55
GHE39MJ02GUGVT_0	Perfect	AT	106	10	5	TGCAAATTAGCTCCTTGTTTACAT	CCCTGTTAGAAAGAAGGGGA	59.274	58.24	25	135	111	33.333	50
GHE39MJ02GVMPZ_0	Perfect	TC	58	10	5	CGTCTTTTCCCAAACTCCAA	CAGCTTTGTCTTGCCATTGA	60.081	59.988	37	176	140	45	45
GHE39MJ02H43CN_0	Perfect	AT	271	10	5	GGAATCTTCGGGGATGGTAT	GCAGCATTTGCAATACATTCTT	59.981	59.283	97	308	212	50	36.364
GHE39MJ02HBQFC_0	Perfect	CT	38	10	5	TTCTTCGAGCACCTAGATTTCC	TTCTTGGTAAGCGGAGAGGA	59.856	59.948	4	118	115	45.455	50
GHE39MJ02HC2PM_0	Perfect	AT	119	10	5	GCCATAAAGGTGCGCTTAAA	AACGTTAGTGCCTCTGCCAC	60.226	60.321	51	176	126	45	55
GHE39MJ02HCOTR_0	Perfect	AT	141	10	5	TGTTCTGATTGCCTCACTGG	TTGAGCTTAGCGTCGTAGCA	59.831	59.918	33	176	144	50	50
GHE39MJ02HDBWY_0	Perfect	CG	231	10	5	CCTCCGACAGCGGATAGAT	CGGCAAGCTCGAACAATAAT	60.188	60.23	206	312	107	57.895	45
GHE39MJ02HJ2XE_0	Perfect	GC	32	10	5	ATAACCGGTACGCCAGCAG	GAAACCGTCTCCACCGACTA	61.056	60.111	6	181	176	57.895	55
GHE39MJ02HME3V_0	Perfect	GC	236	10	5	ACGTTCAATCTGGCGCTCT	CCAGTCCCTTGCTGATCTCT	60.961	59.405	172	289	118	52.632	55
GHE39MJ02HPWMP_0	Perfect	TG	94	10	5	CGCAGGAGACACGGAAGTA	TCAACCACCCCACAACCTTA	59.992	61.184	41	131	91	57.895	50
GHE39MJ02I0OXH_0	Perfect	AT	38	10	5	TGGCATATAATATACAATGAACCAAA	CACCAGCCATCTAGCCTCAT	58.737	60.24	9	99	91	26.923	55
GHE39MJ02I0RJZ_0	Perfect	TG	136	10	5	CTATGGTCAACCCTGTGGCT	AAGTTCCCTTTCCACCCACT	59.989	59.834	72	220	149	55	50
GHE39MJ02I1GJ1_0	Perfect	AG	361	10	5	CGCGGAGAAGAGGTGATTAG	TCGTTCATCCCCATTTGATT	59.971	60.133	302	397	96	55	40
GHE39MJ02I3J7V_0	Perfect	AT	369	10	5	AGGCACCACCAGATGTTGTA	TTCTACTCGTGCAGTGGGTG	59.01	59.897	320	428	109	50	55
GHE39MJ02I4QWA_0	Perfect	GC	145	10	5	GTTCTGTTGTGCATGTTGGG	TCGATGTACCCGAACACAAA	60.008	59.964	91	295	205	50	45
GHE39MJ02I5453_0	Perfect	AG	179	10	5	GCAGTGCAGCCAAATGAGAT	AAATTCATTGTTGTCCAACCTGT	61.361	59.666	147	387	241	50	34.783
GHE39MJ02I9DJP_0	Perfect	TA	210	10	5	GGTCAAAAGTTGTTGGGTTGA	CAGATTCCTTTCCGTCCAAA	59.861	60.044	123	340	218	42.857	45
GHE39MJ02I9ERB_0	Perfect	CA	399	10	5	TTCAGCACATCTCTTGGCAC	ATCATCACTGCCAATTCACG	59.992	59.527	269	466	198	50	45
GHE39MJ02IED9S_0	Perfect	TC	42	10	5	CAAACCTCATCCATGGCTTC	GACGGCTTTAGGGTTTGGTT	60.461	60.352	1	101	101	50	50
GHE39MJ02IFEY9_0	Perfect	GA	60	10	5	GTTGAAGACATGGCCTGTGG	GGTTGAATGGAGACAGAGTGG	61.527	59.564	39	176	138	55	52.381
GHE39MJ02INAIT_0	Perfect	TC	148	10	5	GAGATCCCCATTTGTGAAGG	TCAGGGTTAGGGCTTAGGGT	59.336	59.955	126	329	204	50	55
GHE39MJ02IP2P4_0	Perfect	AT	67	10	5	CTGTCAACAGCTTACTGTATTCTCA	AGAGTGCAAGGGAAGGGAAT	57.858	60.074	42	158	117	40	50
GHE39MJ02IQ0E3_0	Perfect	AG	115	10	5	GCCAAGTCCTGCAAAAGAAG	TCACTTGCACGTCTGAAAGC	59.993	60.183	12	323	312	50	50
GHE39MJ02IXR86_0	Perfect	TC	131	10	5	AAAGCCTCGCTTCAAATTCA	ATAATCCAACGCACGGTAGC	59.96	59.988	99	393	295	40	50
GHE39MJ02JB4RJ_0	Perfect	CT	37	10	5	AAAGAGATAAAGTCGTAAACTATTCCA	GGAAACCCCATATCCCTCAA	57.446	60.881	4	96	93	29.63	50
GHE39MJ02JCC9C_0	Perfect	AC	182	10	5	TGAGCTGAAACAAGGCAGTG	ATTCACGAAACTGCGAAAGC	60.175	60.395	153	248	96	50	45
GHE39MJ02JD15G_0	Perfect	TC	218	10	5	CAAACGCTTGTTCTGTGACG	ATCTATCTCAAGGCGCATCC	60.485	59.253	143	262	120	50	50
GHE39MJ02JLOIV_0	Perfect	TA	147	10	5	ACAGCATAGTTGGCCCACAG	TGAATGAAATAGTCTCATCTGATCTTC	61.116	59.238	67	193	127	55	33.333
concat871_A_0	Perfect	GA	184	10	5	TGGTGGGTCTGTTGTTGAAA	TACCGCAGGTTATTCGATCC	59.976	59.923	130	246	117	45	50
cons10_3_A_0	Perfect	CG	336	10	5	CTTACGCTTGTGATCGGGTC	GCTCGAGGTGGTGAAGATGT	60.657	60.269	309	443	135	55	55
cons141_2_A_0	Perfect	CG	77	10	5	GGACTTGAACAGTCCGGAGA	GCCGAGCAGCAACTGATT	60.238	60.104	1	126	126	55	55.556
cons207_2_A_0	Perfect	CT	71	10	5	GAAATGGGTGAGCTTTACGC	ATCTCACTTTGGCAGCCTTG	59.713	60.397	8	104	97	50	50
cons230_4_A_0	Perfect	TA	408	10	5	GGTATGCCAGGAGAACTGGA	TCCTTTTGTCTGTGGCTGAA	60.073	59.415	322	463	142	55	45
cons239_3_A_0	Perfect	CT	191	10	5	CTTGTGATAGGGTGCAGCAA	CGCCAGAACTATGCAGATGA	59.864	59.972	121	357	237	50	50
cons241_2_A_0	Perfect	TC	142	10	5	CATCAGTGGCAACAAGCACT	CGTCTGAAGCACTTCATGGT	59.905	58.882	89	187	99	50	50
cons261_2_A_0	Perfect	AT	217	10	5	ATGGTCCCTGCTACTGCAAC	GCAGGGATGGGTCAGTTTAC	60.142	59.41	169	327	159	55	55
cons293_2_A_0	Perfect	TA	283	10	5	GCTGGCTAATTTCGCTTCAG	TGACATTTGAAACAAGAGTGCAT	60.117	59.668	169	323	155	50	34.783
cons314_3_A_0	Perfect	AT	49	10	5	CTCAACAAGCGTGGAAAACA	TCAACGGGAAGTTCAAGGTC	59.881	60.088	29	129	101	45	50
cons359_2_A_0	Perfect	CG	94	10	5	TTACCTGCATCTGTGAACGC	ATGCACTGACCCAGGAAGAC	59.871	60.12	1	201	201	50	55
cons475_2_A_0	Perfect	TA	423	10	5	AATTGTGGCTGCAGTTGTTG	TGAGTTGTTAATTATGGATACTACTCG	59.764	57.243	329	472	144	45	33.333
cons477_3_A_0	Perfect	CA	143	10	5	CCATAAGAGGAATCCAAGCAA	GATAGGGAGCACAAACTCTTGA	59.168	58.462	93	185	93	42.857	45.455
cons481_3_A_0	Perfect	TA	136	10	5	AAATAAGCGTAGATCCGGGG	ATTGGCAGAATTAAATGGGG	60.292	58.761	20	165	146	50	40
cons481_3_A_1	Perfect	TA	209	10	5	CCCCATTTAATTCTGCCAAT	ATGGAGCCTGGATGATCGTA	58.761	60.448	146	266	121	40	50
cons48_6_A_0	Perfect	AT	215	10	5	CATGACTTTTGTTACATGATGTGG	CGAAAGATGCCAGCTCTACA	59.312	59.174	190	298	109	37.5	50
cons524_2_A_0	Perfect	CT	467	10	5	TCCGCCACAAAATAAACTCC	GGGATAGAGGCTTGTGATGG	59.938	59.508	354	499	146	45	55
cons538_3_A_0	Perfect	AT	52	10	5	GAATAACCTGTATCGTGGTTTCG	AACATTCACGTCTTCATTAACTTG	59.786	57.462	16	112	97	43.478	33.333
cons567_4_A_0	Perfect	AG	264	10	5	GGGAGTGGGAGAGTTTAGGG	TCTCCTTCACCTTTCTTTCTCG	59.928	59.991	175	304	130	60	45.455
cons56_3_A_0	Perfect	GT	350	10	5	TGACAAACCACTTCCCAACA	GCTTCGACCAAAACGACACT	59.976	60.299	269	400	132	45	50
cons597_2_A_0	Perfect	AG	185	10	5	TTGACTTTGATCCACGGTAGG	GGAGTGTGGAATTTGGAAGC	59.978	59.532	139	242	104	47.619	50
cons609_2_A_0	Perfect	AT	299	10	5	CAACCTTCCTCCTCTAGCCA	GCAACGTCTTTGGTTTGGTT	59.425	60.015	277	392	116	55	45
cons657_2_A_0	Perfect	AG	183	10	5	AATATATGAATAAATTGGAGCTTGAAA	ATTAGTTGTCCCATGGCTCG	57.927	59.955	156	260	105	22.222	50
cons667_2_A_0	Perfect	TG	397	10	5	AACTTGTCCGTCCGACCC	TCGATTGCGTTTACAACAAGA	60.934	59.359	347	442	96	61.111	38.095
cons696_3_A_0	Perfect	GA	341	10	5	GGACCTGCAATGTGAGACTG	CGTGGAGGAAGAATATCCCA	59.261	59.887	251	391	141	55	50
cons723_2_A_0	Perfect	TC	126	10	5	CGTGGGTAGAAACGGATGAT	GCAATACAAGCCATCCGAGT	59.813	60.103	90	326	237	50	50
cons736_5_A_0	Perfect	TC	268	10	5	TCGCACCTTCACTTGACTTG	GAGAAGATTGCATCGGGAAC	60.025	59.635	140	339	200	50	50
GHE39MJ02JB0XM_0	Compound	CATCATCATCATCATCATCATCATCATCATCATCATCTTCTTCTTCACTACT	100	52	-	AGCATCACTACGACCATCCC	GGTGACAACAGAGTGGTCTGA	59.957	58.712	46	178	133	55	52.381
GHE39MJ02FMTTQ_0	Compound	ATTGTTATTGTTATTATTGTATTATTATTATTATTATTATTAT	159	43	-	TCATCCCTTCTCTTCCTACTCG	CGGTTTCTTCGAATACACAGTA	59.842	57.024	127	232	106	50	40.909
GHE39MJ02G7APJ_0	Compound	TTTTTCCTTCTTCCTTCCCTTCATCTTCTTCTCACACACACA	267	42	-	TCTGGATTCCATCAAGCTCC	CGATGCCGTAATGGGTTTT	60.158	60.706	132	328	197	50	47.368
GHE39MJ02IPE0R_0	Compound	AAGAAGAAGAAGAAGAAAAAGAAGAAACACCACCACCACCAC	285	42	-	AAAGGGTCTTCGCCTATGGT	CCCCACTTCAGATTCTTCACA	59.962	60.096	255	361	107	50	47.619
cons218_2_A_0	Compound	CTGTATCTGTATCTGTATCTGTATCTGTATGCAGCACCACA	38	41	-	CATTGACATCCCTAAGCATAATGT	TCGTTAATAGCGGTCTTGGG	59.315	60.089	2	114	113	37.5	50
GHE39MJ02GR4YB_0	Compound	TCTCTTCCTCTTCCTCCTCCTCCTCCTCCTCGTCGTCGTC	76	40	-	GTCCACTCCTCCGTCCAAT	CCGGTGTTAGGACTGCAATA	59.912	58.649	47	141	95	57.895	50
GHE39MJ02HKBIY_0	Compound	CTCTTCTTCTTCTCTCTCTCCTCTTGTTGTTCTCTCTCTC	191	40	-	GTCGCAGTGTTTTGGGAGTT	ATAAAATGACATCGGGGACG	60.156	59.645	122	267	146	50	45
GHE39MJ02G6JS3_0	Compound	TTGTTTGTGTGTGTGTGTGTCTCTCTCTCTCTGTTGTT	177	38	-	AGTGCGACTTTGCCGTACTT	GCAGCACGTTGTAGCAATTC	59.943	59.498	127	238	112	50	50
GHE39MJ02G7NWU_0	Compound	ATGATGTATATATATTATTATAATAATAATAATAA	276	35	-	CATTTCTGCCACAACTCCAA	CATCTCTACAACCTTCATGCTTTT	59.691	58.889	193	342	150	45	37.5
GHE39MJ02HFO2O_0	Compound	GTTGTTGTTGTTGTTGCGGCGGTGGTGCTGTTGT	177	34	-	TTGCTTCTGCGTAACTGTGG	AAAAGTCCACGTCAGCATCC	60.05	60.119	125	235	111	50	50
GHE39MJ02IDQK4_0	Compound	TCATCATGTCGTCGTCGTCGTCGGGGGCCTCCT	266	33	-	GGCATCTTGATTTCGTGGTT	GCGAGCACCATGAGTGTAAA	59.939	59.871	192	318	127	45	50
GHE39MJ02GBU71_0	Compound	TTCTTCTTCTTCTTCTTCTTCTTCTTCAAAA	58	31	-	GGTCGTCCCATTTATCGAAG	GGAAGAACGGTCAATGGAGA	59.387	60.05	31	123	93	50	50
GHE39MJ02GDX09_0	Compound	TCTCAACAACAACAACAACACTACTACTACT	114	31	-	TCACCTTCCTCACAAACTACCA	TGAAATGCCTCAATGAGCTAAA	59.633	59.853	90	184	95	45.455	36.364
GHE39MJ02JBY9U_0	Compound	AGAGGAGGAGGAGGAGGAGGCATGTGCATGT	281	31	-	CTCCAACTTGGGTGGAGGTA	CATGGATAAGAGGCCAAGGA	59.959	60.029	261	351	91	55	50
cons330_7_A_0	Compound	TATATATATATATATATGTGTTATACAACAA	107	31	-	GGCTCTTAACACGCTGTGATCT	TGGGTCTTGCAACCACATTA	60.821	59.964	64	159	96	50	45
cons495_2_A_0	Compound	TGCTGCTGCTGCTGCTGCGGTTGTTGCTGCT	129	31	-	TGTCGAACTGTTGGATTGTGA	AATTGCAACAGCAGCAACAG	60.144	60.058	49	179	131	42.857	45
GHE39MJ02FJRPY_0	Compound	AAGAAGCAGAGAGAGAGAGAGAGAGTGAGA	78	30	-	AATCGCAACAGGATTCAAGC	GCAATTTCAATGCCGAGAAT	60.221	60.045	54	233	180	45	40
GHE39MJ02JFC67_0	Compound	CCTCCTCCTCCTCCTCCTCCGCTGCCGCTG	51	30	-	AACAACCTCGACGATTCCAC	ATCGACGACGCCTCAGAGT	59.973	60.994	16	143	128	50	57.895
GHE39MJ02H3Y50_0	Compound	TCTTCTTTATATATATATATATATATATA	33	29	-	TTTGCTTGTGTCCTGTCCAA	CCTTCCCTTACCCACCAAGT	60.278	60.218	0	98	99	45	55
GHE39MJ02ILA1V_0	Compound	GGGGAGAGAGAGGTGTGTGTGTGTCTGTG	295	29	-	AGCTGAAAATTGGTAAGGCG	TTCGCTCACTCCAACTTCAA	59.361	59.566	249	364	116	45	45
GHE39MJ02IWEVZ_0	Compound	TATATATATAGAGAGAGAGAGATAGAAGA	44	29	-	TTGTTGTGGTTGTTGGGTTT	ATTTATCCTTGTCAAACAAGCC	58.773	57.325	4	94	91	40	36.364
GHE39MJ02G5U3L_0	Compound	AGAGCAGCAGCAGCAGCAGCAGCAGCAG	214	28	-	AGAAGGCAAGTGAAAAGCCA	TCAGACACCAGTGGCTCAAC	59.993	59.872	194	284	91	45	55
GHE39MJ02H7OI1_0	Compound	AATAATAACAACAACAACAACAACAGAG	371	28	-	CTAACAATCGCCAAAGCACA	GGCTTAGTGAATCGAGGCAG	59.872	59.978	345	446	102	45	55
GHE39MJ02JTD93_0	Compound	ATCTCATCTCTCTCTCTCTCTCTCTGTG	98	28	-	TCATCTCCATCTTGCACGC	GCCTTCCTTGCTCACGATAG	60.954	59.978	57	250	194	52.632	55
GHE39MJ02H3A70_0	Compound	GATGATGATGATGATGGTGGTGGTGGT	51	27	-	GAGCTTCGGAGGGAGTTCTT	CCAAAATCCATCACCTTCCA	59.957	60.692	10	111	102	55	45
GHE39MJ02HOHD0_0	Compound	TCTCAAAGAAGAAGAAGAAGAAGAAAA	98	27	-	TGAAAGGATTGATTGAGGTTTG	CAGAGGAACCGCAGAGAAAG	59.064	60.126	69	167	99	36.364	55
GHE39MJ02I2LZW_0	Compound	TATATATATAAATATATACTCTTTTTT	50	27	-	TCTTAGCCAAAAGCCTTCAAA	CGCCAAACAACACCTTAAAC	59.13	58.201	21	172	152	38.095	45
cons634_2_A_0	Compound	CGACCACGACCACAACAACAACAACAA	72	27	-	GCAGAGAATTCAGCGCTCTT	TTTCGTTGTTGATGGGACTT	59.866	58.048	31	120	90	50	40
cons300_4_A_0	Compound	GATGATAAGAAGAAGAAGAAGAAAAA	91	26	-	CTCCCAAATCAACCATGGAC	CTTCATGGAGAGCCTCAAGC	60.173	60.096	30	166	137	50	55
cons407_2_A_0	Compound	GTCTGTCTTATTATTATTATTATTAT	236	26	-	ATATGCGTTTCCACCTGGC	CAACCTTCGACCTCAAGAGC	60.879	59.989	200	326	127	52.632	55
GHE39MJ02GLVJE_0	Compound	GAGAGAGAGAGAGGAGAAAACAAC	147	24	-	GGTTTTCTAGGATCCCGAGG	AGCTTCAAGATTCAACAACGG	59.897	59.369	103	192	90	55	42.857
GHE39MJ02GV54G_0	Compound	CAGCAGCAGCAACAACAACAACAA	155	24	-	TGCATAGGAAGCAACAGCAG	ATGTGTTGGCAATTGTGCAG	60.157	60.584	128	229	102	50	45
cons415_3_A_0	Compound	CAACAACAACAGCAGCAGCAGCAG	44	24	-	TCATTCGCAATCTCTTCCCT	TCATTTTGAGCAGGGTGATG	59.773	59.648	12	107	96	45	45
cons625_2_A_0	Compound	TTCTTTCTAGTGTGTGTGTGTGT	237	23	-	ATGCGGTTGAATCAAGATAAA	TCATGAAGCTGCTAAGACAATGA	57.267	60.032	196	349	154	33.333	39.13
GHE39MJ02GDJZR_0	Compound	TATACACACACACACACATCTC	114	22	-	TGGAATAAACCCCATTTCCA	TCGGTCCTCGTAGCAGTTAAG	59.988	59.526	15	165	151	40	52.381
GHE39MJ02HG0FL_0	Compound	ATATATATATATATTATATATA	107	22	-	CCCTAACATTGGTAACAGCCA	GAGGCTGGCATCAAGTCAAC	59.869	60.812	80	169	90	47.619	55
GHE39MJ02IBF13_0	Compound	AGAGAGAGAGAGAATAGAATAG	42	22	-	GTGAAGTGAAATGAGCAGCG	GAGATAAGGTTGGCGTGGAA	59.596	60.074	0	147	148	50	50
GHE39MJ02ICHN0_0	Compound	ATCATCACACACTCTCTCTCTC	104	22	-	TGCCATGCTTTACAACATCC	AAGCAATGGGAAACATGGAG	59.548	59.933	50	162	113	45	45
GHE39MJ02GIM6Z_0	Compound	CAACAACAACAACAACAGCAG	77	21	-	GCTACAGTGCTTCCTACGCC	CGCTGAAGCTCCAACTTTTC	60.044	60.132	43	168	126	60	50
GHE39MJ02JN92Z_0	Compound	TCCTCCTCCTCCTCCTTCTC	368	20	-	CAGTTTATTTGGTTTTACTGATCCC	GAAGCGGAGGAAGAAGAGGT	59.276	59.957	315	413	99	36	55
GHE39MJ02GCVE6_0	Compound	CAACAACAACAACAACACA	45	19	-	CACTCCCACCTCTCATGGAT	TGGGAAGATAATAGCCCTCTGA	59.92	60.055	13	105	93	55	45.455
GHE39MJ02HJ9H0_0	Compound	TCCTCCTCCTCCTCCTTTT	43	19	-	ATGAATGGGACCATGCTGTT	GCAACCCAAGAAAGAAATGC	60.203	59.691	23	177	155	45	45
cons261_2_A_0	Compound	ATATATATATTTTTAACAC	217	19	-	GGTCCCTGCTACTGCAACAT	TCAACAGCAGCATAGTGACCTT	60.142	59.943	171	272	102	55	45.455
cons363_3_A_0	Compound	TTTTGCTGCTGCTGCTGCT	159	19	-	CAGAGGAAGGTGGTTGGCTA	GTCTGCTCATGCTGGGTATG	60.246	59.271	102	208	107	55	55
GHE39MJ02IXR86_0	Compound	ACACCTCTTCTCTCTCTC	123	18	-	GTGTTGCAATTCCAAAAGCC	CAATGAACTTGAGGGCTGTG	60.49	59.288	85	198	114	45	50
GHE39MJ02JP1PM_0	Compound	CTCTCTCTCTCTTCACA	61	17	-	TTCACAAAGACAAGGAGCGA	GTCGATGGAACTCCTCGGTA	59.566	60.073	8	109	102	45	55
GHE39MJ02FB8AP_0	Compound	ATTATTTATATATATA	345	16	-	CATGTCCAGGGGAGCTAAAA	GGTTCTCTTCAATCACCCCA	60.066	59.903	283	429	147	50	50
GHE39MJ02FXPAD_0	Compound	TCTCTCTCTCTCCTCT	37	16	-	TTTGGTTCACATATTCGGTGTC	GGTTTGTGGCTGATTGGTTT	59.73	59.836	12	119	108	40.909	45
GHE39MJ02FZMT9_0	Compound	CAACAAGAGAGAGAGA	97	16	-	GGGGTTTATGCGACAAAGAA	AGGTTGCGAAGTGGATTGAG	59.938	60.255	45	144	100	45	50
GHE39MJ02FXBIP_0	Compound	GAGAGAGAGACGAGA	148	15	-	TTCATCTTTGCTGCATTTGG	ACCAACCATCCTTGGTCAAT	59.809	59.116	76	182	107	40	45
GHE39MJ02I8SPQ_0	Compound	AAAAATATATATATA	42	15	-	TTGATCACTCTCAACACAATTTGA	CCTGCTAGTTTGTTATGGAGACG	59.654	60.188	18	159	142	33.333	47.826
cons207_2_A_0	Compound	CTCTCTCTCTGCTCT	71	15	-	GAAATGGGTGAGCTTTACGC	CATCTCACTTTGGCAGCCTT	59.713	60.397	8	105	98	50	50
cons481_3_A_0	Compound	TATATATATATCCCC	136	15	-	GCAATCATTTGATGCTTTCCT	CAATTTACTTGGCTTATTGGCA	59.176	59.173	85	180	96	38.095	36.364
GHE39MJ02FY9C7_0	Compound	TATATATATAACAC	295	14	-	TTTTCCTATCCGAGTTCCAAAA	ATGCTATTTCTGGGCGTGAC	59.944	60.103	267	365	99	36.364	50
