# Supplementary material for: Next generation DNA sequencing technology delivers valuable genetic markers for the genomic orphan legume species, Bituminaria bituminosa
Source: BMC Genet. 2011 Dec 15;12:104. doi: 10.1186/1471-2156-12-104 (PMC3265443; doi:10.1186/1471-2156-12-104)
Supplement: Additional file 3 — Primer pairs selected for testing. Details of 94 primer pairs targeting simple sequence repeat (SSR) motifs in transcribed genes of Bituminaria bituminosa leaves sampled by Roche 454 transcriptome sequencing. [file 1471-2156-12-104-S3.XLSX]

## Sheet: Additional file 3
Additional file 3 - Primer pairs selected for testing
Details of 94 primer pairs targeting simple sequence repeat (SSR) motifs in transcribed genes of Bituminaria bituminosa (tedera) leaves sampled by Roche 454 transcriptome sequencing
Marker name	Template sequence	SSR type	Repeat length	SSR motif	Forward primer sequence	Reverse primer sequence	Primer design method	Expected size in plant A13.1 1	Approximate observed size in plant A13.1 2	Selected to characterise tedera germplasm 3
Bbit-SSR001_1	Contig 01678	Perfect	17	AGG	AGCTTCACCATGCGCTTCCAA	CGAAGCCGCGAGCCAGGAAG	Manually with Geneious	229	230
Bbit-SSR001_2	Contig 01678	Perfect	17	AGG	CCACCACCGATCTTCGATCCCT	CAATTCCGCGTGCGGCGAAG	Manually with Geneious	288	290
Bbit-SSR002_1	Contig 01825	Perfect	17	TGG	TCCCTGCGAGCAGGAGCAGG	CTCCGCAAGGGAATGCCCCG	Manually with Geneious	119	600
Bbit-SSR002_2	Contig 01825	Perfect	17	TGG	CTGCGAGCAGGAGCAGGGGA	GCAAGGGAATGCCCCGTGGA	Manually with Geneious	112	400
Bbit-SSR003	Contig 03873	Perfect	17	CTT	GGAGCTGAACAGATTCTTGGGGG	GTGCACAAACCCAATATTGCAGGG	Manually with Geneious	137	140
Bbit-SSR004	Contig 02994	Perfect	20	GTT	ACCACCCGCAGTTACTTTCACCT	CCTTGTGCTGGTTTCACGCAACG	Manually with Geneious	126	130	Yes
Bbit-SSR005	Contig 03228	Perfect	20	CCA	ACCAAGTCAGGCTGGAACCCCA	GTCCTGGCCCACTGAACGCC	Manually with Geneious	115	120	Yes
Bbit-SSR006	GHE39MJ02GBOSC_0	Perfect	65	GTATG	TCAAGGTTCTTGGGTCATCC	GGCAATTGAAGCTGAAGGAA	QDD/Primer3	120	300, 350
Bbit-SSR007	GHE39MJ02ICEMH_0	Perfect	36	GCA	GTCTATAGCCTTGGCCGACA	CAATAGGAGGTCGTGGAGGA	QDD/Primer3	177	300, 350, 450
Bbit-SSR008	cons218_2_A_0	Perfect	30	CTGTAT	CATTGACATCCCTAAGCATAATGT	TCGTTAATAGCGGTCTTGGG	QDD/Primer3	113	120	Yes
Bbit-SSR009	GHE39MJ02GBU71_0	Perfect	27	TTC	CTCAGTTGGTCGTCCCATTT	AATAGGGCCTCCACGAAACT	QDD/Primer3	196	300
Bbit-SSR010	GHE39MJ02IN42L_0	Perfect	27	TTA	GCAGGCTTTCCTGAACTGAC	GTCTCCACCAGCAATACCGT	QDD/Primer3	155	300	Yes
Bbit-SSR011	GHE39MJ02F3L7L_0	Perfect	24	ATA	TCTAGCAAACTCCCCAAGTCA	AACAAATTGTGTTCTGGTTAGGTAT	QDD/Primer3	102	No amplification
Bbit-SSR012	GHE39MJ02FMTTQ_0	Perfect	24	TAT	TCATCCCTTCTCTTCCTACTCG	CGGTTTCTTCGAATACACAGTA	QDD/Primer3	106	100	Yes
Bbit-SSR013	GHE39MJ02G5U3L_0	Perfect	24	CAG	GAAGGCAAGTGAAAAGCCAG	TCAGACACCAGTGGCTCAAC	QDD/Primer3	90	90	Yes
Bbit-SSR014	GHE39MJ02H3Y50_0	Perfect	22	TA	TTTGCTTGTGTCCTGTCCAA	CCTTCCCTTACCCACCAAGT	QDD/Primer3	99	100
Bbit-SSR015	GHE39MJ02GZZVT_0	Perfect	21	CTG	GACTGCACGGTCTTCTCGAC	ATGTGCAGAGGCATTTGTTG	QDD/Primer3	99	100	Yes
Bbit-SSR016	GHE39MJ02HOS21_0	Perfect	21	AAT	TCGCACATATAACGCAAACC	GCTACCACCGCTTCAGTTTC	QDD/Primer3	117	120
Bbit-SSR017	GHE39MJ02IOCYF_0	Perfect	21	GAA	AAGATGGTTGACATGGGGAA	CCTCACAAACGCTGTGTCTC	QDD/Primer3	95	100
Bbit-SSR018	GHE39MJ02GU5LW_0	Perfect	20	TA	AAGAACCCTGCAAAATTTGTT	TGTGACTTGTATATTGGAGACATTCA	QDD/Primer3	100	No amplification
Bbit-SSR019	GHE39MJ02FJRPY_0	Perfect	18	AG	AATCGCAACAGGATTCAAGC	GCAATTTCAATGCCGAGAAT	QDD/Primer3	180	150
Bbit-SSR020	GHE39MJ02H5SIC_0	Perfect	18	AT	TTCATGAAAATTGAACACGTCTC	TCTTGTTTCTGCCTTGCCTT	QDD/Primer3	140	140
Bbit-SSR021	GHE39MJ02FA2EF_0	Perfect	18	AGC	ATTCGGTGGCTGAGAGTTTG	ATTCATCAGAGGTCGATGCC	QDD/Primer3	228	230
Bbit-SSR022	GHE39MJ02FQYVN_0	Perfect	18	ATT	TGGATCCATATTCAGTGAAGCA	TCTATGATGGAGGGGTGCTC	QDD/Primer3	126	130
Bbit-SSR023	GHE39MJ02G25KW_0	Perfect	18	TTG	GATACCTTGGAGGCAAACCA	TTTGCATAGCAAAGAGATCACAA	QDD/Primer3	207	210
Bbit-SSR024	GHE39MJ02G9NZT_0	Perfect	18	TCC	CGGCGACTGCTGATAATAATG	ATGTCAAGGTCGTCGGTTTC	QDD/Primer3	127	130
Bbit-SSR025	GHE39MJ02GC04T_0	Perfect	18	CAG	CAGAATGCTGCTGTTTGGAA	ATGCAGCCAAGATTTGATCC	QDD/Primer3	118	130
Bbit-SSR026	GHE39MJ02GRRD7_0	Perfect	18	TGT	ACTGGGAAGGTCTCCTCCAT	TCAAAACCATTAACCCTGCC	QDD/Primer3	282	280, 500
Bbit-SSR027	GHE39MJ02GZZVT_1	Perfect	18	TGT	CAACAAATGCCTCTGCACAT	CGAGCCTGAACCAGAATCAC	QDD/Primer3	100	100
Bbit-SSR028	GHE39MJ02H19RC_0	Perfect	18	GGT	TTGGTTCTAGGGCCATCAAG	CCTGAGATCTTCTCCCACCA	QDD/Primer3	258	No amplification
Bbit-SSR029	GHE39MJ02H7OI1_0	Perfect	18	AAC	CTAACAATCGCCAAAGCACA	GGCTTAGTGAATCGAGGCAG	QDD/Primer3	102	100
Bbit-SSR030	GHE39MJ02HOHD0_0	Perfect	18	AAG	TGAAAGGATTGATTGAGGTTTG	CAGAGGAACCGCAGAGAAAG	QDD/Primer3	99	100
Bbit-SSR031	GHE39MJ02JFC67_0	Perfect	18	CCT	AACAACCTCGACGATTCCAC	ATCGACGACGCCTCAGAGT	QDD/Primer3	128	No amplification
Bbit-SSR032	cons175_2_A_0	Perfect	18	CAT	GGCCTGGTTAACCGAGTGTA	TGCCCTCTACGGCTTTAAGA	QDD/Primer3	205	200
Bbit-SSR033	cons218_2_A_1	Perfect	18	GAG	CCCAAGACCGCTATTAACGA	ATTAGCGAGTCTGGCAAGGA	QDD/Primer3	279	280
Bbit-SSR034	cons265_2_A_0	Perfect	18	GAA	CAATCCCATTTTCCGCTTTA	TGCCCTCTTCCTTCATAGGTT	QDD/Primer3	167	170	Yes
Bbit-SSR035	cons30_6_A_0	Perfect	18	GGC	ATATCCACCACCTTCCGTGA	GTAGGATAGGGTCCGGTGGT	QDD/Primer3	119	120	Yes
Bbit-SSR036	cons381_2_A_0	Perfect	18	ATC	CCAAAATCCACTATTGGTTCC	TCAAAACATTCATTGGCTGC	QDD/Primer3	104	170
Bbit-SSR037	cons407_2_A_0	Perfect	18	TAT	ATTGGTCTTGCCGTACTTGC	CAACCTTCGACCTCAAGAGC	QDD/Primer3	266	400
Bbit-SSR038	cons445_2_A_0	Perfect	18	GCA	CAAGCTCAAAGGACGAGGAC	TTGAGCATCCTTTGTTGCAG	QDD/Primer3	279	280
Bbit-SSR039	cons488_2_A_0	Perfect	18	TGG	GAAGATTGATGGTGATAGCCG	TATTGGTATGTTCGCAGGCA	QDD/Primer3	148	300
Bbit-SSR040	cons495_2_A_0	Perfect	18	TGC	TAACCACTTGGAACTGGGGT	AATTGCAACAGCAGCAACAG	QDD/Primer3	157	160	Yes
Bbit-SSR041	cons62_7_A_0	Perfect	18	TTC	GGTAACTAACCCGCGCATAA	GTAGTGCGCACCCTTCAAAT	QDD/Primer3	149	150
Bbit-SSR042	cons668_2_A_0	Perfect	18	TGT	CTGCCTCAGAGTTCCGTTTC	GCGGCTTAGGTTGTTGAAGA	QDD/Primer3	115	120
Bbit-SSR043	GHE39MJ02GQNG9_0	Perfect	16	AG	AGGCCTCCACTCCACACTC	TAACCTGTGGTGCCTTGTCA	QDD/Primer3	105	No amplification
Bbit-SSR044	GHE39MJ02I4EU2_0	Perfect	16	GA	ATGAGAGTGCCACCCAAAAC	TCGTTCTCATGCAAAGTAGGTG	QDD/Primer3	97	100
Bbit-SSR045	cons330_7_A_0	Perfect	16	TA	TCTTAGATAGGCTGCTCCCG	TGGGTCTTGCAACCACATTA	QDD/Primer3	147	No amplification
Bbit-SSR046	GHE39MJ02FUDG8_0	Perfect	15	TGC	AACGACGCCACTTTTGCTAT	GCTTCTGGAAGATTCGATGC	QDD/Primer3	176	180
Bbit-SSR047	GHE39MJ02G1OFX_0	Perfect	15	CCG	GTCAACATCGACGAGACGG	GAAGTTCGTGTCCTTCAGGC	QDD/Primer3	213	210
Bbit-SSR048	GHE39MJ02G798L_0	Perfect	15	ATC	TGCTGAACTAACCCACCAGA	GGCCATTGAATTTAGTCTCCC	QDD/Primer3	125	130
Bbit-SSR049	GHE39MJ02GAZD3_0	Perfect	15	CAT	AAAGATTGCCTCCTCAAGCA	ATAGCAACTTCACCGGCCTA	QDD/Primer3	281	No amplification
Bbit-SSR050	GHE39MJ02GB3BV_0	Perfect	15	CAA	TGTGACCCCTTATTTTGGGA	TGCAATCCATAGGAGTTTGTG	QDD/Primer3	121	120
Bbit-SSR051	GHE39MJ02GCVE6_0	Perfect	15	CAA	CACTCCCACCTCTCATGGAT	TGTTGATGGAGAAACTGGGA	QDD/Primer3	108	110
Bbit-SSR052	GHE39MJ02GGNWI_0	Perfect	15	CTT	CTTCGCTCTCCCGATCATAC	TCCGCGTTGAGCTCTAGAAT	QDD/Primer3	218	600
Bbit-SSR053	GHE39MJ02GIM6Z_0	Perfect	15	CAA	GCTACAGTGCTTCCTACGCC	CGCTGAAGCTCCAACTTTTC	QDD/Primer3	126	130
Bbit-SSR054	GHE39MJ02GMT36_0	Perfect	15	CGC	CGCGTCAGGTTGAGCTTC	TTGCCATCGTAGTCCTTTCC	QDD/Primer3	201	No amplification
Bbit-SSR055	GHE39MJ02JB0XM_0	Compound	52	CATCATCATCATCATCATCATCATCATCATCATCATCTTCTTCTTCACTACT	AGCATCACTACGACCATCCC	GGTGACAACAGAGTGGTCTGA	QDD/Primer3	133	130	Yes
Bbit-SSR056	GHE39MJ02FMTTQ_0	Compound	43	ATTGTTATTGTTATTATTGTATTATTATTATTATTATTATTAT	TCATCCCTTCTCTTCCTACTCG	CGGTTTCTTCGAATACACAGTA	QDD/Primer3	106	110	Yes
Bbit-SSR057	GHE39MJ02G7APJ_0	Compound	42	TTTTTCCTTCTTCCTTCCCTTCATCTTCTTCTCACACACACA	TCTGGATTCCATCAAGCTCC	CGATGCCGTAATGGGTTTT	QDD/Primer3	197	No amplification
Bbit-SSR058	GHE39MJ02IPE0R_0	Compound	42	AAGAAGAAGAAGAAGAAAAAGAAGAAACACCACCACCACCAC	AAAGGGTCTTCGCCTATGGT	CCCCACTTCAGATTCTTCACA	QDD/Primer3	107	110
Bbit-SSR059	cons218_2_A_0	Compound	41	CTGTATCTGTATCTGTATCTGTATCTGTATGCAGCACCACA	CATTGACATCCCTAAGCATAATGT	TCGTTAATAGCGGTCTTGGG	QDD/Primer3	113	110	Yes
Bbit-SSR060	GHE39MJ02GR4YB_0	Compound	40	TCTCTTCCTCTTCCTCCTCCTCCTCCTCCTCGTCGTCGTC	GTCCACTCCTCCGTCCAAT	CCGGTGTTAGGACTGCAATA	QDD/Primer3	95	100
Bbit-SSR061	GHE39MJ02HKBIY_0	Compound	40	CTCTTCTTCTTCTCTCTCTCCTCTTGTTGTTCTCTCTCTC	GTCGCAGTGTTTTGGGAGTT	ATAAAATGACATCGGGGACG	QDD/Primer3	146	150
Bbit-SSR062	GHE39MJ02G6JS3_0	Compound	38	TTGTTTGTGTGTGTGTGTGTCTCTCTCTCTCTGTTGTT	AGTGCGACTTTGCCGTACTT	GCAGCACGTTGTAGCAATTC	QDD/Primer3	112	110
Bbit-SSR063	GHE39MJ02G7NWU_0	Compound	35	ATGATGTATATATATTATTATAATAATAATAATAA	CATTTCTGCCACAACTCCAA	CATCTCTACAACCTTCATGCTTTT	QDD/Primer3	150	150
Bbit-SSR064	GHE39MJ02HFO2O_0	Compound	34	GTTGTTGTTGTTGTTGCGGCGGTGGTGCTGTTGT	TTGCTTCTGCGTAACTGTGG	AAAAGTCCACGTCAGCATCC	QDD/Primer3	111	110	Yes
Bbit-SSR065	GHE39MJ02IDQK4_0	Compound	33	TCATCATGTCGTCGTCGTCGTCGGGGGCCTCCT	GGCATCTTGATTTCGTGGTT	GCGAGCACCATGAGTGTAAA	QDD/Primer3	127	130
Bbit-SSR066	GHE39MJ02GBU71_0	Compound	31	TTCTTCTTCTTCTTCTTCTTCTTCTTCAAAA	GGTCGTCCCATTTATCGAAG	GGAAGAACGGTCAATGGAGA	QDD/Primer3	93	90	Yes
Bbit-SSR067	GHE39MJ02GDX09_0	Compound	31	TCTCAACAACAACAACAACACTACTACTACT	TCACCTTCCTCACAAACTACCA	TGAAATGCCTCAATGAGCTAAA	QDD/Primer3	95	95	Yes
Bbit-SSR068	GHE39MJ02JBY9U_0	Compound	31	AGAGGAGGAGGAGGAGGAGGCATGTGCATGT	CTCCAACTTGGGTGGAGGTA	CATGGATAAGAGGCCAAGGA	QDD/Primer3	91	90
Bbit-SSR069	cons330_7_A_0	Compound	31	TATATATATATATATATGTGTTATACAACAA	GGCTCTTAACACGCTGTGATCT	TGGGTCTTGCAACCACATTA	QDD/Primer3	96	No amplification
Bbit-SSR070	cons495_2_A_0	Compound	31	TGCTGCTGCTGCTGCTGCGGTTGTTGCTGCT	TGTCGAACTGTTGGATTGTGA	AATTGCAACAGCAGCAACAG	QDD/Primer3	131	130	Yes
Bbit-SSR071	GHE39MJ02FJRPY_0	Compound	30	AAGAAGCAGAGAGAGAGAGAGAGAGTGAGA	AATCGCAACAGGATTCAAGC	GCAATTTCAATGCCGAGAAT	QDD/Primer3	180	180
Bbit-SSR072	GHE39MJ02JFC67_0	Compound	30	CCTCCTCCTCCTCCTCCTCCGCTGCCGCTG	AACAACCTCGACGATTCCAC	ATCGACGACGCCTCAGAGT	QDD/Primer3	128	No amplification
Bbit-SSR073	GHE39MJ02H3Y50_0	Compound	29	TCTTCTTTATATATATATATATATATATA	TTTGCTTGTGTCCTGTCCAA	CCTTCCCTTACCCACCAAGT	QDD/Primer3	99	100	Yes
Bbit-SSR074	GHE39MJ02ILA1V_0	Compound	29	GGGGAGAGAGAGGTGTGTGTGTGTCTGTG	AGCTGAAAATTGGTAAGGCG	TTCGCTCACTCCAACTTCAA	QDD/Primer3	116	No amplification
Bbit-SSR075	GHE39MJ02IWEVZ_0	Compound	29	TATATATATAGAGAGAGAGAGATAGAAGA	TTGTTGTGGTTGTTGGGTTT	ATTTATCCTTGTCAAACAAGCC	QDD/Primer3	91	90
Bbit-SSR076	GHE39MJ02G5U3L_0	Compound	28	AGAGCAGCAGCAGCAGCAGCAGCAGCAG	AGAAGGCAAGTGAAAAGCCA	TCAGACACCAGTGGCTCAAC	QDD/Primer3	91	90	Yes
Bbit-SSR077	GHE39MJ02H7OI1_0	Compound	28	AATAATAACAACAACAACAACAACAGAG	CTAACAATCGCCAAAGCACA	GGCTTAGTGAATCGAGGCAG	QDD/Primer3	102	100
Bbit-SSR078	GHE39MJ02JTD93_0	Compound	28	ATCTCATCTCTCTCTCTCTCTCTCTGTG	TCATCTCCATCTTGCACGC	GCCTTCCTTGCTCACGATAG	QDD/Primer3	194	300
Bbit-SSR079	GHE39MJ02H3A70_0	Compound	27	GATGATGATGATGATGGTGGTGGTGGT	GAGCTTCGGAGGGAGTTCTT	CCAAAATCCATCACCTTCCA	QDD/Primer3	102	100	Yes
Bbit-SSR080	GHE39MJ02HOHD0_0	Compound	27	TCTCAAAGAAGAAGAAGAAGAAGAAAA	TGAAAGGATTGATTGAGGTTTG	CAGAGGAACCGCAGAGAAAG	QDD/Primer3	99	100
Bbit-SSR081	GHE39MJ02I2LZW_0	Compound	27	TATATATATAAATATATACTCTTTTTT	TCTTAGCCAAAAGCCTTCAAA	CGCCAAACAACACCTTAAAC	QDD/Primer3	152	150
Bbit-SSR082	cons634_2_A_0	Compound	27	CGACCACGACCACAACAACAACAACAA	GCAGAGAATTCAGCGCTCTT	TTTCGTTGTTGATGGGACTT	QDD/Primer3	90	90
Bbit-SSR083	cons300_4_A_0	Compound	26	GATGATAAGAAGAAGAAGAAGAAAAA	CTCCCAAATCAACCATGGAC	CTTCATGGAGAGCCTCAAGC	QDD/Primer3	137	300
Bbit-SSR084	cons407_2_A_0	Compound	26	GTCTGTCTTATTATTATTATTATTAT	ATATGCGTTTCCACCTGGC	CAACCTTCGACCTCAAGAGC	QDD/Primer3	127	400, 800
Bbit-SSR085	GHE39MJ02GLVJE_0	Compound	24	GAGAGAGAGAGAGGAGAAAACAAC	GGTTTTCTAGGATCCCGAGG	AGCTTCAAGATTCAACAACGG	QDD/Primer3	90	90
Bbit-SSR086	GHE39MJ02GV54G_0	Compound	24	CAGCAGCAGCAACAACAACAACAA	TGCATAGGAAGCAACAGCAG	ATGTGTTGGCAATTGTGCAG	QDD/Primer3	102	100
Bbit-SSR087	cons415_3_A_0	Compound	24	CAACAACAACAGCAGCAGCAGCAG	TCATTCGCAATCTCTTCCCT	TCATTTTGAGCAGGGTGATG	QDD/Primer3	96	95
Bbit-SSR088	cons625_2_A_0	Compound	23	TTCTTTCTAGTGTGTGTGTGTGT	ATGCGGTTGAATCAAGATAAA	TCATGAAGCTGCTAAGACAATGA	QDD/Primer3	154	150
Bbit-SSR089	GHE39MJ02GDJZR_0	Compound	22	TATACACACACACACACATCTC	TGGAATAAACCCCATTTCCA	TCGGTCCTCGTAGCAGTTAAG	QDD/Primer3	151	150
Bbit-SSR090	GHE39MJ02HG0FL_0	Compound	22	ATATATATATATATTATATATA	CCCTAACATTGGTAACAGCCA	GAGGCTGGCATCAAGTCAAC	QDD/Primer3	90	90	Yes
Bbit-SSR091	GHE39MJ02IBF13_0	Compound	22	AGAGAGAGAGAGAATAGAATAG	GTGAAGTGAAATGAGCAGCG	GAGATAAGGTTGGCGTGGAA	QDD/Primer3	148	150
Bbit-SSR092	GHE39MJ02ICHN0_0	Compound	22	ATCATCACACACTCTCTCTCTC	TGCCATGCTTTACAACATCC	AAGCAATGGGAAACATGGAG	QDD/Primer3	113	110
1 Expected size excludes presence of intron(s)
2 Allele sizes were based on 2% agarose gels relative to a 100bp standard size ladder (see text for details)
3 Forward primers were fluorescently labelled for fragment analysis using an AB3730xl DNA sequencer (see text for details)
