# Supplementary material for: Next generation DNA sequencing technology delivers valuable genetic markers for the genomic orphan legume species, Bituminaria bituminosa
Source: BMC Genet. 2011 Dec 15;12:104. doi: 10.1186/1471-2156-12-104 (PMC3265443; doi:10.1186/1471-2156-12-104)
Supplement: Additional file 4 — Allele frequencies in Bituminaria bituminosa plants. A total of 118 simple sequence repeat (SSR) marker alleles were detected using 19 single-locus markers. Marker Bbit-SSR079 detected two loci and so was not included here. Polymorphic information content (PIC) and allele frequencies were calculated based on the whole population of 79 B. bituminosa plants. Allele frequencies are also presented for four original populations of botanical varieties albomarginata, bituminosa (from the Canary Islands and Mediterranean region) and crassiuscula that together comprised 27 plants. [file 1471-2156-12-104-S4.XLSX]

## Sheet: Additional file 4
Additional file 4. Allele frequencies in Bituminaria bituminosa plants
A total of 118 simple sequence repeat (SSR) marker alleles were detected using 19 single-locus markers. Marker Bbit-SSR079 detected two loci and so was not included here. Polymorphic information content (PIC) and allele frequencies were calculated based on the whole population of 79 B. bituminosa plants. Allele frequencies are also presented for four original populations of botanical varieties al…
				Allele frequency in original populations (n=27)
Locus	PIC	Allele	Allele frequency, all plants (n=79)	albomarginata (n=9)	Canary bituminosa (n=9)	Mediterranean bituminosa (n=8)	crassiuscula (n=1)
Bbit-SSR004	0.48	117	0.397	0.813	0.143	0	0.5
		123	0.227	0.063	0	0.813	0
		126	0.56	0.125	0.768	0.063	0.5
		129	0.013	0	0	0.125	0
		133	0.013	0	0.071	0	0
Bbit-SSR005	0.29	107	0.066	0	0	0	0
		113	0.026	0	0.056	0	0
		116	0.447	0.875	0.222	0.375	0
		118	0.711	0.125	0.722	0.625	1
Bbit-SSR008	0.24	106	0.59	0.833	0.056	0.563	0
		112	0.641	0.167	0.889	0.375	1
		118	0.026	0	0	0.063	0
		130	0.013	0	0.056	0	0
Bbit-SSR010	0.58	264	0.014	0	0	0.071	0
		266	0.014	0	0	0	0
		270	0.356	0.357	0.222	0.429	0
		272	0.389	0.357	0.167	0.071	0.5
		275	0.082	0	0	0.429	0.5
		281	0.333	0	0.611	0	0
		284	0.139	0.286	0	0	0
Bbit-SSR012	0.38	96	0.227	0.083	0.083	0.214	0
		99	0.364	0.167	0	0	0
		102	0.104	0.417	0	0.071	0
		105	0.652	0.333	0.917	0.643	1
		108	0.015	0	0	0	0
		167	0.044	0	0	0.071	0
Bbit-SSR013	0.68	76	0.103	0.222	0	0	0.5
		79	0.115	0	0.125	0.75	0
		82	0.115	0	0.063	0.063	0.5
		85	0.385	0.389	0.063	0.188	0
		88	0.333	0.389	0.5	0	0
		90	0.154	0	0	0	0
		93	0.013	0	0.125	0	0
		96	0.051	0	0	0	0
		99	0.013	0	0.125	0	0
Bbit-SSR015	0.35	88	0.065	0	0	0.5	0
		92	0.013	0.071	0	0	0
		95	0.39	0.214	0	0.5	1
		98	0.701	0.643	1	0	0
		100	0.013	0.071	0	0	0
Bbit-SSR034	0.13	161	0.453	0.357	0.188	0	1
		167	0.813	0.643	0.813	1	0
		170	0.027	0	0	0	0
Bbit-SSR040	0.5	159	0.608	0.778	0.278	0	0
		160	0.105	0	0.278	0	1
		162	0.241	0	0.111	0.813	0
		165	0.253	0.222	0.333	0.125	0
		168	0.013	0	0	0.063	0
		177	0.013	0	0	0	0
Bbit-SSR055	0.76	115	0.177	0.111	0.278	0.625	0
		118	0.114	0	0	0	0
		121	0.051	0.056	0.278	0	0
		124	0.063	0	0.056	0	0
		127	0.127	0	0	0.375	0
		130	0.266	0.667	0	0	0
		133	0.26	0.167	0.389	0	0
		136	0.038	0	0	0	0
		139	0.152	0	0	0	0
		142	0.114	0	0	0	0.5
		146	0.025	0	0	0	0.5
		149	0.013	0	0	0	0
Bbit-SSR056	0.44	96	0.174	0.056	0	0	0
		99	0.364	0.111	0	0.3	0
		102	0.143	0.611	0.056	0	0
		105	0.616	0.222	0.889	0.7	1
		108	0.04	0	0.056	0	0
Bbit-SSR059	0.2	106	0.597	0.833	0.111	0.563	0
		112	0.667	0.167	0.833	0.375	1
		118	0.026	0	0	0.063	0
		124	0.013	0	0	0	0
		130	0.013	0	0.056	0	0
Bbit-SSR060	0.29	86	0.038	0	0	0	0
		90	0.236	0.056	0.056	0.875	0
		93	0.795	0.833	0.944	0.125	1
		96	0.141	0	0	0	0
		100	0.013	0	0	0	0
		135	0.013	0	0	0	0
		142	0.013	0.111	0	0	0
Bbit-SSR064	0.15	116	0.907	0.889	1	0.875	1
		119	0.027	0	0	0	0
		120	0.147	0	0	0	0
		122	0.08	0	0	0	0
		123	0.013	0	0	0	0
		125	0.013	0	0	0.063	0
		132	0.013	0	0	0.063	0
		170	0.013	0.111	0	0	0
Bbit-SSR066	0.45	77	0.013	0	0.063	0	0
		84	0.143	0.056	0	1	0
		87	0.288	0.111	0.375	0	0
		90	0.6	0.722	0.5	0	0
		93	0.27	0	0.063	0	1
		96	0.104	0	0	0	0
		139	0.013	0.111	0	0	0
Bbit-SSR067	0.25	91	0.846	0.722	1	0.375	1
		94	0.026	0.167	0	0	0
		97	0.154	0	0	0.125	0
		100	0.077	0	0	0.25	0
		103	0.051	0	0	0.25	0
		140	0.013	0.111	0	0	0
Bbit-SSR070	0.34	131	0.732	0.667	0.625	0	1
		134	0.25	0	0.125	0.875	0
		137	0.25	0.333	0.25	0.063	0
		140	0.014	0	0	0.063	0
Bbit-SSR076	0.63	77	0.103	0.222	0	0	0.5
		79	0.115	0	0.111	0.75	0
		82	0.115	0	0.056	0.063	0.5
		85	0.408	0.389	0.111	0.188	0
		88	0.377	0.389	0.444	0	0
		91	0.154	0	0	0	0
		94	0.026	0	0.167	0	0
		97	0.051	0	0	0	0
		100	0.013	0	0.111	0	0
Bbit-SSR090	0.6	82	0.017	0	0	0.167	0
		89	0.2	0.167	0	0.5	0
		91	0.5	0.167	0.857	0.167	1
		93	0.033	0	0	0.167	0
		95	0.25	0.143	0.143	0	0
		99	0.22	0	0	0	0
