# Supplementary material for: Next generation DNA sequencing technology delivers valuable genetic markers for the genomic orphan legume species, Bituminaria bituminosa
Source: BMC Genet. 2011 Dec 15;12:104. doi: 10.1186/1471-2156-12-104 (PMC3265443; doi:10.1186/1471-2156-12-104)
Supplement: Additional file 5 — Euclidean distance matrix. 79 Bituminaria bituminosa plants were genotyped at 21 simple sequence repeat loci. The resulting 130 alleles were used to calculate pairwise Euclidean distances. [file 1471-2156-12-104-S5.XLSX]

## Sheet: Additional file 5
Additional file 5 - Euclidean distance matrix
79 Bituminaria bituminosa plants were genotyped at 21 simple sequence repeat loci. The resulting 130 alleles were used to calculate pairwise Euclidean distances
	A1.1	A2.1	A3.2	A4.2	A5.1	A6.2	A7.2	A8.1	A9.1	A10.2	A11.17	A12.3	A13.1	A14.1	A15.4	A16.2	A17.2	A18.8	A19.3	A20.1	A21.1	A22.2	A23.2	A24.3	A26.1	A27.2	A29.2	A36.1	A37.2	A38.3	A39.2	A40.1	A41.2	A43.2	A44.1	A46.1	A48.2	A49.3	A50.1	A51.2	A52.1	A53.2	A54.1	A55.2	A56.2	A58.2	A62.1	A63.1	A64.2
A1.1	0
A2.1	4.472	0
A3.2	5.196	5.477	0
A4.2	4.359	5.099	2.828	0
A5.1	4.359	4.123	5.385	4.796	0
A6.2	4.583	5	5.568	4.796	4.899	0
A7.2	5.099	5.292	6	5.385	4.899	3.742	0
A8.1	4.359	4.69	5.099	4.899	5.385	4.69	4.472	0
A9.1	4.243	4	5.196	4.69	4.243	4.123	4.123	4.472	0
A10.2	4.796	4.796	5.745	5.292	5.385	5.292	5	3	4.796	0
A11.17	5.099	3.742	5.477	5.196	4.796	5	4.583	4.359	4.243	4.243	0
A12.3	4.359	5	5.385	4.796	4.472	4.472	4	4.359	3.873	4.69	4.796	0
A13.1	5	4.583	5.196	4.583	4.243	3.464	3.606	4.583	3.742	5.099	4.583	4	0
A14.1	4.583	4.359	5	4.359	5.292	4.69	5	4.472	4.583	4.69	4.359	5.292	4.69	0
A15.4	5.099	5	5.568	5	5.477	6.164	6.245	5.385	5.568	5.657	5.568	6	6.164	4.472	0
A16.2	4.583	5.196	5.745	5.196	4.243	4.472	4.123	5	4.123	5.292	5.196	3.742	4.243	5.831	6.164	0
A17.2	4.472	4.472	4.583	4.243	5	4.796	4.899	4	3.606	3.742	3.742	5.099	5.099	4.243	4.359	5.099	0
A18.8	4.472	4.359	5.385	4.796	4.899	4.899	4.899	3.873	4.359	3.162	4.359	4.69	4.472	4.243	5.477	4.899	4.359	0
A19.3	5	5.745	5.099	4.796	5.477	5.292	5.831	5.477	4.69	5.568	5.477	5	5.385	5.385	6.083	5.292	4.123	5	0
A20.1	5.196	4.796	5.099	4.899	4.899	5.099	4.583	4.796	4.69	5.292	4.123	4.583	4.69	5.099	5.385	4.69	4.69	5.292	5.745	0
A21.1	3.873	3.873	5.385	4.69	3.873	4.583	5	4.899	3.873	5.292	4.899	4.899	4.472	4	4.899	4.899	4.796	4.472	5.477	5.099	0
A22.2	4.359	4.243	4.583	4.243	5	5.292	5.292	4.359	5	4.69	4	4.899	5.385	4	4.472	5.385	4	4.796	5.196	3.606	4.796	0
A23.2	4.583	4.359	4.899	5	4.243	3.464	3.162	4.243	3.162	5	4.123	3.317	3	4.583	5.568	3.162	4.472	4.583	5.099	4.123	4	4.69	0
A24.3	4.123	4.583	5.385	4.899	3.606	4.243	4	4.69	3.606	4.472	4.796	3.742	4	5.292	5.385	3.606	4.899	4.243	5.099	4	4	4.583	3.317	0
A26.1	4.583	4.583	5.831	5.477	4.243	4.583	4.472	4.899	4.123	4.796	4.899	4.123	4.123	5.385	5.916	3.162	5.196	4.359	5.477	5.099	4.899	5.477	3.606	3.606	0
A27.2	5.292	5.292	6	5.657	5	5.385	5.657	6	4.243	5.916	5.657	5.196	5.385	6.083	6.245	4.359	4.899	5.745	5.385	5.568	5.385	5.657	4.472	4.472	4.899	0
A29.2	4.243	4.796	5.385	4.899	4.796	5.477	5	4.583	4.472	4.243	4.899	4.796	5.292	4	4.359	5	3.606	4.123	4.796	4.899	4.123	4.359	4.69	4.583	4.899	5.657	0
A36.1	4	3.742	4.472	4.472	4.472	4.583	4.472	4	3.742	4.472	3.742	4.243	4.123	2.828	4.123	4.583	4	4	4.69	3.742	3.742	3.606	3.742	4.243	4.359	4.472	3.873	0
A37.2	4	3.742	4.472	4.472	4.472	4.583	4.359	4	3.742	4.472	3.742	4.243	4.123	2.828	4.123	4.583	4	4	4.69	3.742	3.742	3.606	3.742	4.243	4.359	4.472	3.873	0	0
A38.3	4.472	4.796	5.657	5.292	4.359	4.796	4.472	5	4.123	5.099	4.583	4	4.123	5.385	5.745	3.873	5.196	4.69	5.477	4	4.583	4.583	3.606	3.162	3.742	5.099	4.899	4.123	4.123	0
A39.2	4	4.359	5.099	4.359	4.583	4.472	4.583	3.464	4.123	2.828	4.123	4.243	4.123	4.243	5.477	4.472	4.123	0	4.583	5.099	4.243	4.69	4.243	3.742	4.243	5.477	4.123	3.873	3.873	4.359	0
A40.1	5.292	4.472	5.385	5.099	4.899	4.899	4.359	5.099	4.243	5	4.899	4.123	4.243	4.899	6	4.472	5.099	4.123	4.796	4.796	4.899	5.099	4.123	4.243	4.796	5.292	4.899	4.243	4.243	4.796	4.243	0
A41.2	5	4.899	5.657	5.477	5.196	5.099	4.899	4.796	4.796	4.69	4.583	4.69	5.099	5.477	5.745	4.583	4.899	4.243	5.657	4.69	5.477	4.583	4.69	4.123	4.69	5.292	5.292	4.583	4.583	4.472	4.123	4.472	0
A43.2	5	5	6.245	5.831	5	4.899	5.196	5.196	4.359	4.69	4.69	4.899	5.099	5.099	6.164	4.69	5	4.243	5.657	5.477	4.472	5.745	4.359	4.243	4.796	5.385	4.796	4.243	4.243	4.796	3.873	4.796	4.472	0
A44.1	4.583	4.583	5.292	4.899	4.243	5.099	4.69	4.796	4.69	5.385	4.359	4.583	4.899	5.292	5.196	4.796	4.69	5.657	5.916	3.464	4.583	3.317	4.359	4	5.292	5.292	5.099	4.359	4.359	4.359	5.385	5.099	4.899	5.745	0
A46.1	5.196	3.606	5.916	5.292	4.69	5.099	4.583	4.583	3.873	4.243	3.606	4.899	4.472	4.69	5.657	4.899	3.742	4.69	5.196	4.69	4.899	4.583	4.123	4.69	4.583	5.196	4.583	3.873	3.873	4.69	4.472	4.583	4.899	4.899	4.899	0
A48.2	4.899	4.69	4.472	5.196	5.385	5.916	6.325	5.292	5.477	5.568	5.099	5.831	6.083	5.196	5.196	5.916	4.243	5.292	4.796	5	5.196	3.873	5.292	5.099	5.745	5.477	4.899	4.583	4.583	5.385	5.292	5.099	5.292	5.916	5.196	5.568	0
A49.3	4.899	4.472	5.745	5.477	5.385	4.899	4.899	4.583	4.583	4.796	4	5.099	4.796	5	5.657	4.796	4.243	4.583	5.657	3.873	4.583	4	4	4.243	4.899	5.477	5.099	4.243	4.243	3.873	4.472	5	4.69	5.196	4.472	4.796	4.69	0
A50.1	4.899	4.899	4.359	4.359	5.196	5.385	5.477	4.583	5.196	5	4.243	5.292	5.385	4.796	5	5.568	4.583	4.69	5.385	3.317	5	3	4.899	4.796	5.831	6	4.899	4	4	4.796	4.359	5.292	5	5.916	3.873	5.385	4.359	4.472	0
A51.2	4.123	4	4.796	4.472	4.359	4.472	5.099	4.69	3.742	4.243	4.583	4.359	4.796	4.69	5.099	3.742	3.317	4.359	4	4.899	4.243	4.123	3.873	4	4.123	2.828	4.472	3.742	3.742	4.472	4.123	4.243	3.742	4.123	4.69	4.123	3.873	4	4.899	0
A52.1	5.196	4.123	6	5.385	5.477	5	4.472	3.317	4	3.873	3.606	4.583	4.796	4.69	5.745	5.099	3.606	4.69	5.477	4.359	5.196	4.243	4.243	4.69	5.196	5.568	5	3.873	3.873	4.899	4.583	4.899	4.243	4.899	4.583	3.162	5.477	4.123	5	4.243	0
A53.2	4.359	4.359	6.083	5.477	5.099	5.385	5	3.873	5	4	4.796	5.292	5.292	5.099	5.657	5.099	4.796	4.472	6	4.899	4.243	4.583	4.899	4.243	5.099	6.083	4.796	4.123	4.123	4.899	4	5	4.899	4.472	4.69	4.243	5.568	4.583	5	4.472	4.123	0
A54.1	5	3.606	5.385	4.899	4.69	4.796	4.583	4	4.243	4.243	3.606	5.099	4.243	4.243	5.292	4.899	3.742	4.243	5.385	4.69	4.243	4.123	3.742	4.899	4.796	5.568	4.583	3.464	3.464	4.899	4.123	4.796	4.899	5.292	4.69	2.828	5.385	4.123	4.796	4.123	3.317	4.243	0
A55.2	5	4.583	4.243	4.69	5.099	5.292	5.385	4.359	4.796	4.359	4	5.568	5.385	4.123	5.196	5.745	3.162	4.583	5.099	5	4.899	4.123	4.796	5.292	5.477	6	4.583	4.123	4.123	5.477	4.472	4.899	5.196	5.292	5.385	4.583	3.606	4.583	4.583	4.472	4.583	5.099	4.123	0
A56.2	5.385	4.472	5.292	4.899	4.796	4.796	4	4.69	4.123	4.583	3.742	4.899	3.606	4.796	6.083	4.69	3.873	5.099	5.657	4.123	5	4.69	3.606	4.472	4.796	5.477	5.292	4.359	4.359	4.243	5	5.292	5	4.899	4.69	3.317	5.477	4.243	4.899	4.69	4.123	4.796	3.606	4.359	0
A58.2	5.657	6.164	4.583	4.243	5.745	5.099	4.899	5.477	5.196	5.916	5.477	5.196	4.583	5.385	6.325	4.796	4.899	5.831	5.657	5	5.745	5.292	4.123	5.196	5.477	5.477	5.568	4.359	4.359	5.099	5.385	5.657	5.477	5.916	5.292	5.745	6	5.099	5.099	4.359	5.477	5.916	5.196	5.385	4.472	0
A62.1	4.899	4	6.164	5.657	5.099	5	5.099	5	4.243	4.796	4.123	4.796	5	5.568	5.916	4.359	4.472	4.583	5.745	5	4.796	4.899	4.243	4.359	4.583	5.099	4.899	4.69	4.69	4.359	4.359	4.69	4.899	4.796	4.796	4.359	5.477	3.742	5.477	3.873	4.359	4.583	4.359	5.196	4.796	5.831	0
A63.1	4.359	5	5.568	5	4	4.243	3.873	4.796	3.873	5.292	5	3.464	4	5.657	6	1.414	4.899	4.899	5.099	4.472	4.69	5.196	3	3.606	3.464	4.583	4.796	4.359	4.359	4.123	4.472	4.472	4.583	4.69	4.69	4.69	5.745	5	5.385	4	4.899	5.099	4.69	5.568	4.583	5	4.583	0
A64.2	5.657	5.831	5	4.69	5.916	5.916	6	5.745	5.385	6.083	5.831	6	5.568	4.796	5.292	6.245	4.583	5.568	5.477	5.568	5.916	5.196	5.745	5.831	6.245	6.325	4.69	4	4	6.325	5.568	5.196	6	6.403	5.916	5.745	5.477	6.164	5.196	5	5.292	6.245	5.568	4.899	5.477	5.657	6.481	6.083	0
A65.1	3.464	4.123	5.196	4.583	4	4.243	4.123	4.359	3.606	5.099	4.359	3.464	4	5.099	5.292	3.742	4.796	4.69	5	4.123	3.742	4.123	3.317	3.162	3.873	4.796	4.583	4	4	3.317	4.243	4.69	3.873	4.472	3.606	4.472	5	4.243	4.583	4.123	4.69	4.243	4.472	5.196	4.796	4.899	4.123	3.464	5.831
S1b	5.657	6.083	6.325	5.916	5.568	6	5.831	5.657	5.657	5.657	6.245	5.477	5.568	6.325	6.557	5.385	5.831	4.899	5.831	6	5.745	5.916	5.385	5	5.477	5.745	5.568	4.69	4.69	5.292	4.69	5.196	5.657	5.831	6.083	6.325	6	5.916	6	5	5.831	5.745	6	6.083	6	6.164	5.568	5.385	6
S3c	4.123	4.796	5.568	5	4.243	4.69	4.472	4.243	4.123	4.583	4.583	4	4.243	5.477	5.657	4.243	4.899	4.243	5.385	4.69	4.359	4.796	4	3.317	4.123	5.385	4.472	4.243	4.243	3.606	3.742	5.099	4.359	4.796	4.472	4.899	5.568	4.583	4.899	4.472	4.583	4.472	4.69	5.477	5	5.385	4.472	4	6.245
S4a	4.123	4.899	5.568	5	4.243	4.899	4.583	4.123	4.583	4.472	5	4.123	4.583	5.385	5.657	4.243	4.899	4.359	5.292	4.359	4.359	4.359	4.583	3.606	4.359	5.568	4.899	4.583	4.583	3.873	3.742	4.899	4.359	4.796	4.583	4.899	5.099	4.583	4.472	4.359	4.583	4	4.69	5.292	4.899	5.477	4.899	4	5.831
S6c	6.083	6.164	5.385	5.477	5.657	5.831	6.403	5.831	5.292	5.831	6.083	5.657	5.568	6.083	6.633	5.831	5.477	5.099	5.477	6.325	5.657	6.245	5.385	5.477	5.916	6.403	5.568	4.899	4.899	5.916	4.796	5.657	6.083	5.099	6.325	6.245	6.403	6.325	6.164	4.899	5.831	5.916	6.083	6.083	5.568	5.916	6.164	5.831	6.245
S8a	6	5.477	6.083	6	5.745	5.831	5.745	5.477	5.099	5.292	5.099	5.568	5.385	4.796	5.477	6.083	4.899	5.099	5.831	5.385	4.899	5.292	5	5.568	5.745	6.481	4.123	4.123	4.123	5.292	5	5.568	6.164	5.657	5.745	5.196	6.325	5.477	5.657	4.899	5.196	5.916	5	5.568	5.292	6.164	5.568	5.916	6.325
S9a	4.583	5.196	5.568	4.69	4	5.099	5.292	5.568	4.69	5.831	5.745	5.196	4.899	5.385	5.831	4.69	4.583	5.568	5	4.899	4	5.196	4.472	4.243	5.196	5.099	4.899	4.69	4.69	4.899	5.385	5.196	5.657	5.292	5	5.196	4.899	5.196	5.196	4.123	5.745	5	5.099	5	5.196	4.899	5.385	4.472	5.657
S10b	6.164	6.403	6	5.477	6.403	5.831	6.083	5.745	5.477	5.477	6.245	5.568	5.831	5.745	6.481	5.916	4.796	5.385	4.899	6.633	6.164	6	5.657	5.831	6.325	6.325	5.292	5.477	5.477	6.245	5	4.583	6.245	6.164	6.633	5.831	6.083	6.245	6.245	4.69	5.657	6.325	6	5.745	6	6.403	6.245	5.916	5.745
S11b	5.196	5	3.873	3.742	5.477	5.099	5.477	4.359	5.099	4.796	4.69	5.477	4.472	4.583	6	5.831	3.873	4.796	5.745	5.196	5.292	4.583	4.69	5.657	5.477	6.245	5.385	4.472	4.472	5.292	4.583	5.568	5.916	6	5.385	4.796	5.196	5	5.099	5	5	5.385	4.123	3.873	4.243	4.69	5.568	5.657	5.831
S13c	4.243	4.359	5.745	5.292	4.123	4.796	4.69	4	4.359	4.472	4.583	4	4.243	5.568	6	4	5.196	4	5.477	4.583	4.123	5	3.873	3.317	3.873	5.385	4.796	4.359	4.359	3.742	3.606	4.796	4.243	4.123	4.583	4.69	5.385	4.583	5	4.472	4.583	3.606	4.69	5.385	5	5.657	4	4	6.325
S14b	6	6.325	6.325	5.657	5.916	6	5.916	5.385	5.477	4.899	6	5.568	6.083	5.745	6.403	6.083	5	5.099	5.831	6.403	5.916	5.916	5.831	5.385	6.245	6.557	5.196	5.196	5.099	6.083	4.69	5.657	6.083	5.477	6.325	6.083	6.481	6.164	6	5	5.657	5.831	6.245	5.657	6.164	6.481	6.403	6.083	6.557
S17b	5.568	5.745	5.292	5.385	5.196	5.916	5.916	5.196	5.292	5	5.568	5.568	5.745	5.292	5.657	5.196	4.69	4.796	4.899	5.831	5.568	5.292	5.477	5.292	5.292	6	4.583	4.69	4.69	5.745	4.583	4.796	5.745	5.916	5.657	5.477	5.568	5.916	5.385	4.69	5.385	5.831	5.292	4.796	5.657	6.164	5.831	5.196	5.292
S18b	5.568	5.657	5.385	5.292	5.099	6.083	6.245	5.385	5.292	5.196	5.745	5.568	5.916	5.568	5.831	5.196	4.899	4.796	4.899	6	5.477	5.385	5.477	5.292	5.292	6	4.69	4.796	4.796	5.745	4.583	4.899	5.745	5.916	5.745	5.568	5.568	5.916	5.568	4.69	5.568	5.916	5.385	5	5.916	6.481	5.831	5.196	5.657
S19b	5.657	6	5.477	5.385	5.385	6.083	6	5.385	5.385	5.196	5.745	5.657	5.916	5.196	5.568	5.385	5	4.899	5	6.083	5.477	5.568	5.292	5.477	5.385	6.164	4.243	4.359	4.359	5.745	4.69	5.196	5.657	5.831	5.916	5.657	5.916	6.164	5.657	4.899	5.568	6	5.477	5.099	5.831	6.245	6.083	5.385	5.477
S20b	5.568	5.916	6.083	5.745	5.099	6.083	5.831	5.292	5.657	5.196	5.916	5.292	5.477	6.164	6.164	5.657	5.916	4.69	5.745	6.164	5.385	5.916	5.385	4.583	5.385	6.403	4.796	4.796	4.796	5.196	4.359	5.099	5.477	5.568	5.831	6.164	6.083	5.916	5.831	5.099	5.831	5.292	5.831	6.083	6.245	6.403	5.831	5.657	6.245
S21c	5.385	5	4.796	5.099	5.657	5.831	6.083	4.899	5.292	5.099	4.583	6	5.831	4.69	5.831	6.325	4	5.099	5	5.657	5.477	4.899	5.292	5.745	5.831	6.245	5.196	4.583	4.583	6	4.899	5.099	5.916	5.831	6	5.099	3.873	5	5.292	4.796	5.196	5.657	4.899	2.449	5.099	5.916	5.745	6.164	5.568
S23b	5.385	6.083	6.164	5.477	5.657	5.568	5.916	5.657	5.292	6.164	6.245	5.477	5.477	6	6.403	5.477	5.477	5.385	5.657	6	5.477	5.745	5.292	5.099	5.745	5.916	5.477	4.583	4.583	5.745	5	5.657	5.831	6	5.831	6.481	6.245	5.916	5.831	4.899	5.916	5.831	6	6.164	6.245	5.916	5.385	5.292	6.245
S29b	4.69	4.899	5.657	5.099	4.796	4.69	3.742	4	3.873	4.359	4	4	4.243	4.472	5.568	4.583	4.472	4	5.292	4.472	4.123	4.899	4	3.873	4.583	5.568	4.583	4	4	4.243	3.606	4.359	4	3.317	4.583	4.243	5.831	4.899	4.899	4.796	3.873	4	4.583	4.796	4.123	5.385	4.899	4.359	5.745
S30b	3.464	3.873	5.196	4.583	3.464	4.123	4.359	4.796	3.464	5.196	4.123	3.742	4	5	5.196	3.873	4.69	4.69	5	4.123	3.162	4.123	3.317	2.646	4.243	4.359	4.69	4	4	3.606	4.243	4.899	4.359	4.472	3.317	4.583	4.796	4.243	4.123	3.873	4.899	4.472	4.472	5.099	4.69	4.899	4	3.606	5.745
S31b	4.359	5.099	4.243	4	5.196	5.292	5.568	5.099	4.899	5.292	4.359	5.196	5.099	4.583	5.099	5.568	4.243	5	5	5.099	4.899	4.69	4.899	5	5.292	5.477	5	4.123	4.123	5.196	4.69	5.385	5.477	5	5.292	5.099	4.359	5	4.796	4.359	5.292	5.385	5.196	4.123	4.69	4.899	5.477	5.385	5
S32c	4.583	4.123	5.099	4.796	4.899	5.196	5.196	4.583	4.899	4.899	4.123	4.796	4.899	4.69	5	5.099	4.472	4.899	5.568	3.464	4.899	2.236	4.472	4.472	5	5.568	4.796	3.606	3.606	4	4.796	5.099	4.583	5.831	3.464	4.472	4.359	3.606	3.606	4.123	4.243	4.69	4	4.796	4.472	5.196	4.796	4.899	5.745
S33b	4.243	4.472	5.292	4.899	4.359	4.796	4.796	4.796	4.123	5.292	4	4	4.583	5.196	5.568	4.796	4.69	5.292	5.477	3.606	4.472	3.742	4	3.742	4.899	5.477	5	4.123	4.123	3.606	5	4.899	4.899	5.099	2.646	5	4.899	4	4.243	4.796	4.583	4.796	5	5.196	4.69	5.477	4.359	4.583	6
S34c	6.325	6.633	5.385	5.477	6.245	6.403	6.403	6.245	5.745	6	6.708	6.164	5.916	5.657	6.325	6.557	5.292	5.657	5.292	6.633	6.403	6.164	6.083	6	6.325	6.633	5.292	4.796	4.796	6.481	5.568	5.568	6.481	6.708	6.633	6.325	6.164	6.782	6.245	5.385	6.164	6.633	6.325	5.477	5.568	6.083	6.928	6.557	5
S35c	4.899	5.745	5.477	5.477	5.385	5.745	5.477	5	4.899	5.099	6	5.292	5.477	5.385	5.385	5.385	4.69	4.69	5.099	5.568	5.292	5.099	5.196	4.472	5.292	5.831	4.583	4.472	4.472	5.292	4.472	5.385	5.477	5.657	5.568	5.745	5.196	5.568	5.477	4.69	5.385	5.385	5.568	5.099	5.196	5.916	5.568	5.196	5.831
S36a	5.916	6.083	4.899	5.292	5.745	6.164	6.164	5.916	5.292	5.657	6.245	5.745	5.477	5.292	5.916	6.164	4.899	5.292	4.899	6.245	5.831	5.831	5.831	5.657	5.831	6.245	5.196	4.583	4.583	5.916	5.196	5.292	6.325	6.245	6.245	5.831	5.745	6.325	5.916	5.099	5.831	6.325	5.831	5.099	5	5.831	6.481	6.164	4.796
S37c	5.477	5.657	5.477	5.385	5.099	5.385	6	5.292	4.796	5.568	5.568	5.196	5.099	5.657	6.245	5.385	5	5	4.796	6	5.385	5.657	4.796	5.099	5.292	5.916	5.099	4.69	4.69	5.477	4.69	5.745	5.657	5	6	5.477	5.831	5.831	6	4.243	5.099	5.657	5.385	5.568	5.196	5.745	5.831	5.196	5.916
S38d	5.916	6	6.245	5.657	5.292	5.745	5.477	5.916	5.196	5.568	5.568	4.69	5.385	5.916	6.481	4.899	5.099	5.831	5	5.745	6	5.745	5.292	5	5.196	6.083	5.292	5.196	5.196	5.385	5.477	4.69	5.385	5.831	5.385	5.657	6.325	6.083	6.083	4.899	5.568	6.164	6	5.916	6	6	5.916	4.899	5.831
S39c	6	6.083	6	5.745	5.385	5.745	5.568	5.916	5.292	5.568	5.568	4.583	5.385	6.083	6.481	4.796	5.477	5.745	5.292	5.657	6.164	5.745	5	4.899	5.099	5.916	5.385	5.099	5.099	5.292	5.385	4.583	5.568	5.831	5.477	5.831	6.245	5.916	6.083	4.796	5.568	6.325	6.164	5.916	5.916	6	5.831	4.796	6.325
S40d	5.745	5.831	6.083	5.745	5.099	5.831	5.477	5.745	5	5.385	5.196	4.69	5.477	5.831	6.325	4.69	4.899	5.657	5	5.477	5.831	5.568	5	4.796	4.899	5.831	5.196	5.099	5.099	5	5.292	4.899	5.292	5.477	5.385	5.385	6	5.745	5.831	4.69	5.477	5.916	5.831	5.568	5.568	5.916	5.745	4.69	5.916
S41c	5.385	5.477	5.831	5	5.292	5.477	5.196	5.099	4.472	4.899	5.292	4.796	5.196	5.385	6.164	5.196	4.472	5	5.292	5.477	4.899	5.568	5	4.796	5.568	5.916	4.69	4.69	4.69	5.196	4.583	4.583	5.477	5.385	5.568	5.292	6	5.385	5.477	4.69	5.292	5.196	5.385	5.099	5.657	5.657	5.568	5.196	5.477
[truncated: 30 more columns]
